# Supplementary material for: Influence of genetic background and dietary oleic acid on gut microbiota composition in Duroc and Iberian pigs
Source: PLoS One. 2021 May 20;16(5):e0251804. doi: 10.1371/journal.pone.0251804 (PMC8136687; doi:10.1371/journal.pone.0251804)
Supplement: S2 File — Tables containing overall relative abundance of identified genera and relative abundance by”breed-diet” groups. Mean and standard deviation of RA are shown for each OTU, as well as taxonomic classification. RA_Rank column represents the rareness of each OTU (High_RA: RA ≥ 1%; Med_RA: 1% > RA ≥ 0.1%; Low_RA: RA < 0.1%). (XLSX) [file pone.0251804.s003.xlsx]

## Sheet: Overall RA
Genus	RA_mean	RA_sd	Kingdom	Phylum	Class	Order	Family	RA_Rank
Prevotella 9	0.176687	0.0868677	Bacteria	Bacteroidetes	Bacteroidia	Bacteroidales	Prevotellaceae	High_RA
Lactobacillus	0.0755783	0.0422379	Bacteria	Firmicutes	Bacilli	Lactobacillales	Lactobacillaceae	High_RA
Alloprevotella	0.0516094	0.0209828	Bacteria	Bacteroidetes	Bacteroidia	Bacteroidales	Prevotellaceae	High_RA
Prevotellaceae NK3B31 group	0.0471906	0.0266356	Bacteria	Bacteroidetes	Bacteroidia	Bacteroidales	Prevotellaceae	High_RA
Unclassified Muribaculaceae	0.0362124	0.0214383	Bacteria	Bacteroidetes	Bacteroidia	Bacteroidales	Muribaculaceae	High_RA
Treponema 2	0.0341863	0.028564	Bacteria	Spirochaetes	Spirochaetia	Spirochaetales	Spirochaetaceae	High_RA
Prevotella 1	0.0338223	0.018884	Bacteria	Bacteroidetes	Bacteroidia	Bacteroidales	Prevotellaceae	High_RA
Anaerovibrio	0.0324337	0.0166735	Bacteria	Firmicutes	Negativicutes	Selenomonadales	Veillonellaceae	High_RA
Rikenellaceae RC9 gut group	0.0317932	0.0249177	Bacteria	Bacteroidetes	Bacteroidia	Bacteroidales	Rikenellaceae	High_RA
Prevotella 2	0.0247897	0.0152243	Bacteria	Bacteroidetes	Bacteroidia	Bacteroidales	Prevotellaceae	High_RA
Roseburia	0.0240448	0.0112573	Bacteria	Firmicutes	Clostridia	Clostridiales	Lachnospiraceae	High_RA
Megasphaera	0.0226436	0.0204545	Bacteria	Firmicutes	Negativicutes	Selenomonadales	Veillonellaceae	High_RA
Unclassified Prevotellaceae	0.0205089	0.0100121	Bacteria	Bacteroidetes	Bacteroidia	Bacteroidales	Prevotellaceae	High_RA
Prevotellaceae UCG-003	0.019288	0.0126831	Bacteria	Bacteroidetes	Bacteroidia	Bacteroidales	Prevotellaceae	High_RA
Prevotella 7	0.0155121	0.00821425	Bacteria	Bacteroidetes	Bacteroidia	Bacteroidales	Prevotellaceae	High_RA
Unclassified Gastranaerophilales	0.0129978	0.013193	Bacteria	Cyanobacteria	Melainabacteria	Gastranaerophilales	Unclassified Gastranaerophilales	High_RA
Ruminococcaceae UCG-014	0.0129218	0.00744103	Bacteria	Firmicutes	Clostridia	Clostridiales	Ruminococcaceae	High_RA
Phascolarctobacterium	0.0124676	0.00809081	Bacteria	Firmicutes	Negativicutes	Selenomonadales	Acidaminococcaceae	High_RA
Streptococcus	0.0121691	0.0134923	Bacteria	Firmicutes	Bacilli	Lactobacillales	Streptococcaceae	High_RA
Campylobacter	0.0121529	0.00940551	Bacteria	Epsilonbacteraeota	Campylobacteria	Campylobacterales	Campylobacteraceae	High_RA
Succinivibrio	0.0120873	0.0160235	Bacteria	Proteobacteria	Gammaproteobacteria	Aeromonadales	Succinivibrionaceae	High_RA
Dialister	0.0115326	0.0112858	Bacteria	Firmicutes	Negativicutes	Selenomonadales	Veillonellaceae	High_RA
Unclassified Lachnospiraceae	0.0115176	0.00383821	Bacteria	Firmicutes	Clostridia	Clostridiales	Lachnospiraceae	High_RA
Faecalibacterium	0.0100234	0.00748569	Bacteria	Firmicutes	Clostridia	Clostridiales	Ruminococcaceae	High_RA
Lachnospiraceae NK4A136 group	0.00990163	0.0104541	Bacteria	Firmicutes	Clostridia	Clostridiales	Lachnospiraceae	Med_RA
Ruminococcaceae UCG-002	0.00943189	0.0061927	Bacteria	Firmicutes	Clostridia	Clostridiales	Ruminococcaceae	Med_RA
Unclassified Ruminococcaceae	0.00851679	0.00255135	Bacteria	Firmicutes	Clostridia	Clostridiales	Ruminococcaceae	Med_RA
Ruminococcaceae UCG-005	0.00833169	0.00860922	Bacteria	Firmicutes	Clostridia	Clostridiales	Ruminococcaceae	Med_RA
Unclassified Bradymonadales	0.00821011	0.00839981	Bacteria	Proteobacteria	Deltaproteobacteria	Bradymonadales	Unclassified Bradymonadales	Med_RA
Clostridium sensu stricto 1	0.00815917	0.00668964	Bacteria	Firmicutes	Clostridia	Clostridiales	Clostridiaceae 1	Med_RA
Terrisporobacter	0.00778073	0.0061137	Bacteria	Firmicutes	Clostridia	Clostridiales	Peptostreptococcaceae	Med_RA
Unclassified p-2534-18B5 gut group	0.00767091	0.0158365	Bacteria	Bacteroidetes	Bacteroidia	Bacteroidales	p-2534-18B5 gut group	Med_RA
Shuttleworthia	0.00735375	0.0118534	Bacteria	Firmicutes	Clostridia	Clostridiales	Lachnospiraceae	Med_RA
Subdoligranulum	0.00704462	0.00362572	Bacteria	Firmicutes	Clostridia	Clostridiales	Ruminococcaceae	Med_RA
Unclassified Veillonellaceae	0.00602263	0.00554309	Bacteria	Firmicutes	Negativicutes	Selenomonadales	Veillonellaceae	Med_RA
Ruminococcaceae UCG-010	0.00589994	0.00487917	Bacteria	Firmicutes	Clostridia	Clostridiales	Ruminococcaceae	Med_RA
Parabacteroides	0.00506727	0.00682189	Bacteria	Bacteroidetes	Bacteroidia	Bacteroidales	Tannerellaceae	Med_RA
[Eubacterium] coprostanoligenes group	0.00490355	0.00277237	Bacteria	Firmicutes	Clostridia	Clostridiales	Ruminococcaceae	Med_RA
Blautia	0.00489068	0.00472806	Bacteria	Firmicutes	Clostridia	Clostridiales	Lachnospiraceae	Med_RA
Catenibacterium	0.004629	0.00875366	Bacteria	Firmicutes	Erysipelotrichia	Erysipelotrichales	Erysipelotrichaceae	Med_RA
Ruminococcus 1	0.00457591	0.0021686	Bacteria	Firmicutes	Clostridia	Clostridiales	Ruminococcaceae	Med_RA
Christensenellaceae R-7 group	0.00438817	0.00540527	Bacteria	Firmicutes	Clostridia	Clostridiales	Christensenellaceae	Med_RA
Ruminococcaceae NK4A214 group	0.00431057	0.00375369	Bacteria	Firmicutes	Clostridia	Clostridiales	Ruminococcaceae	Med_RA
Unclassified Clostridiales vadinBB60 group	0.00402233	0.00362062	Bacteria	Firmicutes	Clostridia	Clostridiales	Clostridiales vadinBB60 group	Med_RA
Oribacterium	0.00380481	0.00188881	Bacteria	Firmicutes	Clostridia	Clostridiales	Lachnospiraceae	Med_RA
Prevotellaceae UCG-001	0.00361754	0.00621142	Bacteria	Bacteroidetes	Bacteroidia	Bacteroidales	Prevotellaceae	Med_RA
Erysipelotrichaceae UCG-004	0.00346841	0.00436582	Bacteria	Firmicutes	Erysipelotrichia	Erysipelotrichales	Erysipelotrichaceae	Med_RA
Succinivibrionaceae UCG-001	0.00328984	0.00723967	Bacteria	Proteobacteria	Gammaproteobacteria	Aeromonadales	Succinivibrionaceae	Med_RA
Unclassified Bacteroidales RF16 group	0.00317593	0.00691248	Bacteria	Bacteroidetes	Bacteroidia	Bacteroidales	Bacteroidales RF16 group	Med_RA
Coprococcus 1	0.00308624	0.00231893	Bacteria	Firmicutes	Clostridia	Clostridiales	Lachnospiraceae	Med_RA
Lachnospiraceae XPB1014 group	0.00302392	0.00592161	Bacteria	Firmicutes	Clostridia	Clostridiales	Lachnospiraceae	Med_RA
Unclassified Rhodospirillales	0.00297348	0.0044059	Bacteria	Proteobacteria	Alphaproteobacteria	Rhodospirillales	Unclassified Rhodospirillales	Med_RA
Lachnospiraceae UCG-008	0.00295255	0.00299182	Bacteria	Firmicutes	Clostridia	Clostridiales	Lachnospiraceae	Med_RA
[Eubacterium] eligens group	0.00266726	0.00180992	Bacteria	Firmicutes	Clostridia	Clostridiales	Lachnospiraceae	Med_RA
Sphaerochaeta	0.00245677	0.00212092	Bacteria	Spirochaetes	Spirochaetia	Spirochaetales	Spirochaetaceae	Med_RA
Unclassified Izimaplasmatales	0.00236029	0.00917114	Bacteria	Tenericutes	Mollicutes	Izimaplasmatales	Unclassified Izimaplasmatales	Med_RA
Sutterella	0.00231201	0.00100544	Bacteria	Proteobacteria	Gammaproteobacteria	Betaproteobacteriales	Burkholderiaceae	Med_RA
Ruminiclostridium 6	0.00225614	0.00242138	Bacteria	Firmicutes	Clostridia	Clostridiales	Ruminococcaceae	Med_RA
dgA-11 gut group	0.00211048	0.00212378	Bacteria	Bacteroidetes	Bacteroidia	Bacteroidales	Rikenellaceae	Med_RA
[Ruminococcus] torques group	0.00198416	0.000842643	Bacteria	Firmicutes	Clostridia	Clostridiales	Lachnospiraceae	Med_RA
Solobacterium	0.00191799	0.000938107	Bacteria	Firmicutes	Erysipelotrichia	Erysipelotrichales	Erysipelotrichaceae	Med_RA
Unclassified Peptostreptococcaceae	0.00169191	0.0010911	Bacteria	Firmicutes	Clostridia	Clostridiales	Peptostreptococcaceae	Med_RA
Agathobacter	0.00149237	0.000789263	Bacteria	Firmicutes	Clostridia	Clostridiales	Lachnospiraceae	Med_RA
Fibrobacter	0.00146586	0.00227049	Bacteria	Fibrobacteres	Fibrobacteria	Fibrobacterales	Fibrobacteraceae	Med_RA
Unclassified Paludibacteraceae	0.00145612	0.00488181	Bacteria	Bacteroidetes	Bacteroidia	Bacteroidales	Paludibacteraceae	Med_RA
Unclassified Bacteroidales	0.00144847	0.00103371	Bacteria	Bacteroidetes	Bacteroidia	Bacteroidales	Unclassified Bacteroidales	Med_RA
Lachnoclostridium	0.00137485	0.00149672	Bacteria	Firmicutes	Clostridia	Clostridiales	Lachnospiraceae	Med_RA
Lachnospiraceae UCG-004	0.0013589	0.000680347	Bacteria	Firmicutes	Clostridia	Clostridiales	Lachnospiraceae	Med_RA
Mitsuokella	0.00133516	0.00152645	Bacteria	Firmicutes	Negativicutes	Selenomonadales	Veillonellaceae	Med_RA
Escherichia-Shigella	0.00130785	0.00457817	Bacteria	Proteobacteria	Gammaproteobacteria	Enterobacteriales	Enterobacteriaceae	Med_RA
[Eubacterium] xylanophilum group	0.00129857	0.00139072	Bacteria	Firmicutes	Clostridia	Clostridiales	Lachnospiraceae	Med_RA
Marvinbryantia	0.00128386	0.00057172	Bacteria	Firmicutes	Clostridia	Clostridiales	Lachnospiraceae	Med_RA
Acidaminococcus	0.00128293	0.00134773	Bacteria	Firmicutes	Negativicutes	Selenomonadales	Acidaminococcaceae	Med_RA
Unclassified T34	0.00124369	0.00490309	Bacteria	Proteobacteria	Gammaproteobacteria	Betaproteobacteriales	T34	Med_RA
Unclassified Erysipelotrichaceae	0.00124017	0.000847953	Bacteria	Firmicutes	Erysipelotrichia	Erysipelotrichales	Erysipelotrichaceae	Med_RA
Fournierella	0.00122044	0.00081331	Bacteria	Firmicutes	Clostridia	Clostridiales	Ruminococcaceae	Med_RA
Oscillibacter	0.0012195	0.000897379	Bacteria	Firmicutes	Clostridia	Clostridiales	Ruminococcaceae	Med_RA
[Eubacterium] ruminantium group	0.00121036	0.00121397	Bacteria	Firmicutes	Clostridia	Clostridiales	Lachnospiraceae	Med_RA
Lachnospiraceae UCG-001	0.00107848	0.00113332	Bacteria	Firmicutes	Clostridia	Clostridiales	Lachnospiraceae	Med_RA
Oscillospira	0.00106075	0.000789909	Bacteria	Firmicutes	Clostridia	Clostridiales	Ruminococcaceae	Med_RA
Prevotella	0.00102188	0.00106942	Bacteria	Bacteroidetes	Bacteroidia	Bacteroidales	Prevotellaceae	Med_RA
Megamonas	0.0010213	0.00340083	Bacteria	Firmicutes	Negativicutes	Selenomonadales	Veillonellaceae	Med_RA
Coprococcus 2	0.00101084	0.000755123	Bacteria	Firmicutes	Clostridia	Clostridiales	Lachnospiraceae	Med_RA
[Ruminococcus] gauvreauii group	0.00101033	0.000693185	Bacteria	Firmicutes	Clostridia	Clostridiales	Lachnospiraceae	Med_RA
Helicobacter	0.00100647	0.00117488	Bacteria	Epsilonbacteraeota	Campylobacteria	Campylobacterales	Helicobacteraceae	Med_RA
Lachnospiraceae AC2044 group	0.00100425	0.00315135	Bacteria	Firmicutes	Clostridia	Clostridiales	Lachnospiraceae	Med_RA
p-1088-a5 gut group	0.000979938	0.00133121	Bacteria	Planctomycetes	Planctomycetacia	Pirellulales	Pirellulaceae	Low_RA
Ruminococcus 2	0.000967951	0.000783919	Bacteria	Firmicutes	Clostridia	Clostridiales	Ruminococcaceae	Low_RA
[Bacteroides] pectinophilus group	0.000957379	0.00125655	Bacteria	Firmicutes	Clostridia	Clostridiales	Lachnospiraceae	Low_RA
Family XIII AD3011 group	0.000949608	0.000902082	Bacteria	Firmicutes	Clostridia	Clostridiales	Family XIII	Low_RA
Holdemanella	0.000944999	0.000813308	Bacteria	Firmicutes	Erysipelotrichia	Erysipelotrichales	Erysipelotrichaceae	Low_RA
Ruminococcaceae UCG-013	0.000909347	0.000745871	Bacteria	Firmicutes	Clostridia	Clostridiales	Ruminococcaceae	Low_RA
Desulfovibrio	0.000897625	0.000788153	Bacteria	Proteobacteria	Deltaproteobacteria	Desulfovibrionales	Desulfovibrionaceae	Low_RA
Asteroleplasma	0.000871985	0.00062127	Bacteria	Firmicutes	Erysipelotrichia	Erysipelotrichales	Erysipelotrichaceae	Low_RA
Acetitomaculum	0.000846834	0.00160356	Bacteria	Firmicutes	Clostridia	Clostridiales	Lachnospiraceae	Low_RA
Lachnospiraceae ND3007 group	0.000828644	0.00060888	Bacteria	Firmicutes	Clostridia	Clostridiales	Lachnospiraceae	Low_RA
Ruminiclostridium 9	0.000808894	0.000463432	Bacteria	Firmicutes	Clostridia	Clostridiales	Ruminococcaceae	Low_RA
Unclassified Atopobiaceae	0.000787913	0.000714121	Bacteria	Actinobacteria	Coriobacteriia	Coriobacteriales	Atopobiaceae	Low_RA
Turicibacter	0.000762803	0.000768405	Bacteria	Firmicutes	Erysipelotrichia	Erysipelotrichales	Erysipelotrichaceae	Low_RA
Ruminococcaceae UCG-009	0.000752626	0.000881379	Bacteria	Firmicutes	Clostridia	Clostridiales	Ruminococcaceae	Low_RA
Prevotellaceae UCG-004	0.000742103	0.000762279	Bacteria	Bacteroidetes	Bacteroidia	Bacteroidales	Prevotellaceae	Low_RA
Dorea	0.000741293	0.000599076	Bacteria	Firmicutes	Clostridia	Clostridiales	Lachnospiraceae	Low_RA
Sarcina	0.000726972	0.00308945	Bacteria	Firmicutes	Clostridia	Clostridiales	Clostridiaceae 1	Low_RA
[Eubacterium] hallii group	0.000724121	0.000503659	Bacteria	Firmicutes	Clostridia	Clostridiales	Lachnospiraceae	Low_RA
Lachnospira	0.00072411	0.000567751	Bacteria	Firmicutes	Clostridia	Clostridiales	Lachnospiraceae	Low_RA
Unclassified Mollicutes RF39	0.000717538	0.000804604	Bacteria	Tenericutes	Mollicutes	Mollicutes RF39	Unclassified Mollicutes RF39	Low_RA
Fusicatenibacter	0.000712655	0.000737228	Bacteria	Firmicutes	Clostridia	Clostridiales	Lachnospiraceae	Low_RA
Mucispirillum	0.000631086	0.000774699	Bacteria	Deferribacteres	Deferribacteres	Deferribacterales	Deferribacteraceae	Low_RA
Unclassified Bacteria	0.00061933	0.00117873	Bacteria	Unclassified Bacteria	Unclassified Bacteria	Unclassified Bacteria	Unclassified Bacteria	Low_RA
Anaerostipes	0.000597435	0.000541711	Bacteria	Firmicutes	Clostridia	Clostridiales	Lachnospiraceae	Low_RA
Unclassified Succinivibrionaceae	0.000594817	0.000696809	Bacteria	Proteobacteria	Gammaproteobacteria	Aeromonadales	Succinivibrionaceae	Low_RA
Unclassified WCHB1-41	0.000581937	0.000659779	Bacteria	Kiritimatiellaeota	Kiritimatiellae	WCHB1-41	Unclassified WCHB1-41	Low_RA
Corynebacterium 1	0.000570766	0.000874101	Bacteria	Actinobacteria	Actinobacteria	Corynebacteriales	Corynebacteriaceae	Low_RA
Lachnospiraceae FCS020 group	0.000568308	0.000259066	Bacteria	Firmicutes	Clostridia	Clostridiales	Lachnospiraceae	Low_RA
Butyricicoccus	0.000553318	0.000320876	Bacteria	Firmicutes	Clostridia	Clostridiales	Ruminococcaceae	Low_RA
Collinsella	0.000538468	0.000478903	Bacteria	Actinobacteria	Coriobacteriia	Coriobacteriales	Coriobacteriaceae	Low_RA
Lachnospiraceae NC2004 group	0.000524048	0.000427001	Bacteria	Firmicutes	Clostridia	Clostridiales	Lachnospiraceae	Low_RA
Selenomonas 3	0.000485913	0.00130433	Bacteria	Firmicutes	Negativicutes	Selenomonadales	Veillonellaceae	Low_RA
Candidatus Saccharimonas	0.000479657	0.00073183	Bacteria	Patescibacteria	Saccharimonadia	Saccharimonadales	Saccharimonadaceae	Low_RA
Ruminococcaceae UCG-003	0.000471967	0.000382058	Bacteria	Firmicutes	Clostridia	Clostridiales	Ruminococcaceae	Low_RA
Anaeroplasma	0.000466626	0.000732933	Bacteria	Tenericutes	Mollicutes	Anaeroplasmatales	Anaeroplasmataceae	Low_RA
Candidatus Soleaferrea	0.000463428	0.000534216	Bacteria	Firmicutes	Clostridia	Clostridiales	Ruminococcaceae	Low_RA
Ruminiclostridium 5	0.000414982	0.000363861	Bacteria	Firmicutes	Clostridia	Clostridiales	Ruminococcaceae	Low_RA
Peptococcus	0.000398347	0.000335594	Bacteria	Firmicutes	Clostridia	Clostridiales	Peptococcaceae	Low_RA
[Anaerorhabdus] furcosa group	0.000382507	0.000272483	Bacteria	Firmicutes	Erysipelotrichia	Erysipelotrichales	Erysipelotrichaceae	Low_RA
Chlamydia	0.000365378	0.00108784	Bacteria	Chlamydiae	Chlamydiae	Chlamydiales	Chlamydiaceae	Low_RA
Mailhella	0.000361646	0.000222515	Bacteria	Proteobacteria	Deltaproteobacteria	Desulfovibrionales	Desulfovibrionaceae	Low_RA
Lachnospiraceae UCG-003	0.000357298	0.000546683	Bacteria	Firmicutes	Clostridia	Clostridiales	Lachnospiraceae	Low_RA
Pyramidobacter	0.000349698	0.000663276	Bacteria	Synergistetes	Synergistia	Synergistales	Synergistaceae	Low_RA
Actinobacillus	0.000338482	0.000580281	Bacteria	Proteobacteria	Gammaproteobacteria	Pasteurellales	Pasteurellaceae	Low_RA
SP3-e08	0.000333896	0.0002571	Bacteria	Bacteroidetes	Bacteroidia	Bacteroidales	Rikenellaceae	Low_RA
Clostridium sensu stricto 6	0.000326687	0.000485725	Bacteria	Firmicutes	Clostridia	Clostridiales	Clostridiaceae 1	Low_RA
Unclassified Coriobacteriales	0.000325926	0.0002526	Bacteria	Actinobacteria	Coriobacteriia	Coriobacteriales	Unclassified Coriobacteriales	Low_RA
Lachnoclostridium 12	0.000274555	0.000552066	Bacteria	Firmicutes	Clostridia	Clostridiales	Lachnospiraceae	Low_RA
Selenomonas 1	0.000272506	0.000265164	Bacteria	Firmicutes	Negativicutes	Selenomonadales	Veillonellaceae	Low_RA
Mycoplasma	0.000263793	0.00062012	Bacteria	Tenericutes	Mollicutes	Mycoplasmatales	Mycoplasmataceae	Low_RA
Enterorhabdus	0.000261044	0.00037731	Bacteria	Actinobacteria	Coriobacteriia	Coriobacteriales	Eggerthellaceae	Low_RA
Erysipelotrichaceae UCG-006	0.000253309	0.000207633	Bacteria	Firmicutes	Erysipelotrichia	Erysipelotrichales	Erysipelotrichaceae	Low_RA
Unclassified Christensenellaceae	0.000252554	0.000182496	Bacteria	Firmicutes	Clostridia	Clostridiales	Christensenellaceae	Low_RA
Veillonella	0.000251263	0.000981195	Bacteria	Firmicutes	Negativicutes	Selenomonadales	Veillonellaceae	Low_RA
Elusimicrobium	0.000248882	0.000681168	Bacteria	Elusimicrobia	Elusimicrobia	Elusimicrobiales	Elusimicrobiaceae	Low_RA
Lachnospiraceae NK4B4 group	0.000233305	0.000200195	Bacteria	Firmicutes	Clostridia	Clostridiales	Lachnospiraceae	Low_RA
Ruminococcaceae UCG-008	0.000228318	0.000241612	Bacteria	Firmicutes	Clostridia	Clostridiales	Ruminococcaceae	Low_RA
Catenisphaera	0.000226003	0.000337082	Bacteria	Firmicutes	Erysipelotrichia	Erysipelotrichales	Erysipelotrichaceae	Low_RA
Unclassified Firmicutes	0.000219957	0.000168833	Bacteria	Firmicutes	Unclassified Firmicutes	Unclassified Firmicutes	Unclassified Firmicutes	Low_RA
horsej-a03	0.000211392	0.000325343	Bacteria	Lentisphaerae	Oligosphaeria	Oligosphaerales	Oligosphaeraceae	Low_RA
Butyrivibrio	0.000207518	0.000264738	Bacteria	Firmicutes	Clostridia	Clostridiales	Lachnospiraceae	Low_RA
Defluviitaleaceae UCG-011	0.000193863	0.000153062	Bacteria	Firmicutes	Clostridia	Clostridiales	Defluviitaleaceae	Low_RA
Ruminobacter	0.000187208	0.000854318	Bacteria	Proteobacteria	Gammaproteobacteria	Aeromonadales	Succinivibrionaceae	Low_RA
[Eubacterium] ventriosum group	0.000167627	0.000281506	Bacteria	Firmicutes	Clostridia	Clostridiales	Lachnospiraceae	Low_RA
Anaerobiospirillum	0.000159736	0.000260909	Bacteria	Proteobacteria	Gammaproteobacteria	Aeromonadales	Succinivibrionaceae	Low_RA
Erysipelotrichaceae UCG-003	0.000147049	0.000176893	Bacteria	Firmicutes	Erysipelotrichia	Erysipelotrichales	Erysipelotrichaceae	Low_RA
[Eubacterium] nodatum group	0.000140945	0.000157554	Bacteria	Firmicutes	Clostridia	Clostridiales	Family XIII	Low_RA
Anaerovorax	0.000140629	0.000129959	Bacteria	Firmicutes	Clostridia	Clostridiales	Family XIII	Low_RA
Lachnospiraceae NK3A20 group	0.000132005	0.00010638	Bacteria	Firmicutes	Clostridia	Clostridiales	Lachnospiraceae	Low_RA
Ruminococcaceae UCG-004	0.000127375	0.000167662	Bacteria	Firmicutes	Clostridia	Clostridiales	Ruminococcaceae	Low_RA
Unclassified Eggerthellaceae	0.000122699	9.15985e-05	Bacteria	Actinobacteria	Coriobacteriia	Coriobacteriales	Eggerthellaceae	Low_RA
Family XIII UCG-001	0.000117847	9.69501e-05	Bacteria	Firmicutes	Clostridia	Clostridiales	Family XIII	Low_RA
Lachnospiraceae UCG-010	0.000111124	6.61068e-05	Bacteria	Firmicutes	Clostridia	Clostridiales	Lachnospiraceae	Low_RA
Bifidobacterium	0.000101375	0.000274199	Bacteria	Actinobacteria	Actinobacteria	Bifidobacteriales	Bifidobacteriaceae	Low_RA
Unclassified Peptococcaceae	0.000101061	0.000129987	Bacteria	Firmicutes	Clostridia	Clostridiales	Peptococcaceae	Low_RA
Angelakisella	9.81743e-05	0.000155299	Bacteria	Firmicutes	Clostridia	Clostridiales	Ruminococcaceae	Low_RA
GCA-900066575	9.68284e-05	5.85211e-05	Bacteria	Firmicutes	Clostridia	Clostridiales	Lachnospiraceae	Low_RA
28-4	9.34904e-05	0.000537165	Bacteria	Firmicutes	Clostridia	Clostridiales	Lachnospiraceae	Low_RA
Z20	9.18557e-05	0.000131518	Bacteria	Lentisphaerae	Oligosphaeria	Oligosphaerales	Oligosphaeraceae	Low_RA
Bacteroides	8.99254e-05	0.000215173	Bacteria	Bacteroidetes	Bacteroidia	Bacteroidales	Bacteroidaceae	Low_RA
Pygmaiobacter	8.92289e-05	6.44913e-05	Bacteria	Firmicutes	Clostridia	Clostridiales	Ruminococcaceae	Low_RA
[Eubacterium] fissicatena group	8.77296e-05	0.000149797	Bacteria	Firmicutes	Clostridia	Clostridiales	Lachnospiraceae	Low_RA
Corynebacterium	8.68581e-05	0.000141456	Bacteria	Actinobacteria	Actinobacteria	Corynebacteriales	Corynebacteriaceae	Low_RA
GCA-900066225	8.62105e-05	0.000110675	Bacteria	Firmicutes	Clostridia	Clostridiales	Ruminococcaceae	Low_RA
Tyzzerella	8.1112e-05	5.06543e-05	Bacteria	Firmicutes	Clostridia	Clostridiales	Lachnospiraceae	Low_RA
Unclassified Clostridiaceae 1	8.00673e-05	9.75983e-05	Bacteria	Firmicutes	Clostridia	Clostridiales	Clostridiaceae 1	Low_RA
Libanicoccus	7.45748e-05	0.000119863	Bacteria	Actinobacteria	Coriobacteriia	Coriobacteriales	Atopobiaceae	Low_RA
Oligella	6.75647e-05	0.000225277	Bacteria	Proteobacteria	Gammaproteobacteria	Betaproteobacteriales	Burkholderiaceae	Low_RA
Unclassified Rickettsiales	6.67385e-05	0.000297058	Bacteria	Proteobacteria	Alphaproteobacteria	Rickettsiales	Unclassified Rickettsiales	Low_RA
Butyricimonas	6.10237e-05	6.07647e-05	Bacteria	Bacteroidetes	Bacteroidia	Bacteroidales	Marinifilaceae	Low_RA
Psychrobacter	5.13451e-05	0.000214156	Bacteria	Proteobacteria	Gammaproteobacteria	Pseudomonadales	Moraxellaceae	Low_RA

## Sheet: Groups RA
Genus	DU - O_mean	DU - O_sd	DU - C_mean	DU - C_sd	IB - O_mean	IB - O_sd	IB - C_mean	IB - C_sd	RA_Rank
Prevotella 9	0.197106	0.110788	0.253705	0.0706447	0.122434	0.0614543	0.17026	0.0588839	High_RA
Lactobacillus	0.0636328	0.048538	0.0810662	0.0454219	0.0867228	0.0412603	0.0681087	0.0367845	High_RA
Alloprevotella	0.0464275	0.0219366	0.0377154	0.0081243	0.05541	0.0181065	0.060829	0.0249606	High_RA
Prevotellaceae NK3B31 group	0.0388756	0.0265256	0.0310444	0.0149655	0.0713781	0.0251602	0.0368564	0.0142792	High_RA
Unclassified Muribaculaceae	0.0399642	0.0340501	0.023409	0.0153197	0.0360463	0.0128897	0.042382	0.0191312	High_RA
Prevotella 1	0.0320475	0.0308854	0.0232141	0.0106535	0.0404139	0.0156142	0.034926	0.0121985	High_RA
Anaerovibrio	0.0374228	0.0190062	0.0308691	0.0115567	0.0317625	0.0209548	0.0304535	0.012886	High_RA
Treponema 2	0.024183	0.0317177	0.0173006	0.0120676	0.0534673	0.0281783	0.0313239	0.0240596	High_RA
Rikenellaceae RC9 gut group	0.0234552	0.0166717	0.018191	0.00871583	0.0429544	0.0337535	0.0347457	0.0207349	High_RA
Prevotella 2	0.0259673	0.0177887	0.0369803	0.0165162	0.0200803	0.0147632	0.0208781	0.00762286	High_RA
Roseburia	0.0313498	0.00907535	0.0267748	0.0109573	0.0197216	0.0105988	0.021524	0.0115158	High_RA
Megasphaera	0.0248956	0.0186894	0.043475	0.0311832	0.0127821	0.00905441	0.0178681	0.0110447	High_RA
Unclassified Prevotellaceae	0.0166849	0.00544557	0.0293136	0.00896457	0.0155881	0.00704477	0.0230329	0.0119602	High_RA
Prevotellaceae UCG-003	0.015718	0.0126087	0.0106897	0.00547389	0.0257415	0.0129081	0.0205404	0.0127753	High_RA
Prevotella 7	0.0198426	0.00834988	0.0179343	0.0046517	0.0124833	0.00891265	0.0139986	0.0080798	High_RA
Succinivibrio	0.0113986	0.0109345	0.0270155	0.0293605	0.00607694	0.00639791	0.00921726	0.00710527	High_RA
Ruminococcaceae UCG-014	0.0133701	0.0110274	0.0126084	0.00715678	0.0104055	0.0041615	0.0156973	0.00708467	High_RA
Unclassified Gastranaerophilales	0.00755765	0.00607939	0.0140666	0.0141796	0.0128786	0.012411	0.0165803	0.0169204	High_RA
Phascolarctobacterium	0.0164186	0.0113045	0.00898947	0.00366027	0.0122999	0.00691678	0.0120297	0.00824738	High_RA
Dialister	0.0161172	0.0134261	0.0162487	0.010803	0.00620197	0.00786861	0.0108916	0.0115263	High_RA
Unclassified Lachnospiraceae	0.014092	0.00456948	0.0109205	0.00359575	0.0118281	0.00379206	0.00959233	0.00234302	High_RA
Streptococcus	0.0063438	0.00586205	0.00643246	0.00708704	0.0133828	0.0129325	0.0192212	0.0182966	High_RA
Campylobacter	0.00895572	0.00665442	0.00593631	0.00522851	0.0189875	0.0113257	0.0110301	0.0063849	High_RA
Faecalibacterium	0.0149347	0.0121623	0.0103271	0.00564102	0.0070442	0.00520688	0.00947283	0.00440735	High_RA
Lachnospiraceae NK4A136 group	0.00828014	0.00499707	0.00714282	0.00328901	0.00785861	0.00301892	0.0154162	0.0183385	Med_RA
Ruminococcaceae UCG-002	0.00633466	0.00549349	0.00700942	0.00581594	0.0090298	0.00435449	0.0139554	0.00670344	Med_RA
Clostridium sensu stricto 1	0.0142647	0.00980588	0.00923017	0.00381969	0.00605158	0.00458698	0.00515297	0.00422946	Med_RA
Unclassified Ruminococcaceae	0.00823147	0.00269733	0.00662286	0.00172686	0.00923766	0.00252736	0.00921567	0.00247366	Med_RA
Terrisporobacter	0.0134666	0.00787185	0.00740282	0.00376421	0.00708477	0.00517693	0.00447168	0.00407139	Med_RA
Unclassified Bradymonadales	0.00663678	0.0123585	0.00835753	0.00865244	0.00887753	0.00703412	0.0085482	0.00674717	Med_RA
Ruminococcaceae UCG-005	0.0071911	0.00683517	0.00378603	0.00240407	0.00914749	0.00535334	0.0114147	0.0135677	Med_RA
Shuttleworthia	0.00950399	0.0179359	0.0100729	0.0129232	0.00407522	0.00743777	0.00760016	0.0099268	Med_RA
Subdoligranulum	0.00974078	0.00447809	0.00692731	0.00244977	0.00553016	0.00277217	0.00679931	0.00365863	Med_RA
Unclassified p-2534-18B5 gut group	0.00114867	0.00208972	0.000200712	0.00029204	0.0180356	0.0235954	0.00590043	0.00967097	Med_RA
Unclassified Veillonellaceae	0.00465732	0.00292948	0.00742166	0.00504956	0.0033583	0.00369791	0.00917855	0.00746385	Med_RA
Ruminococcaceae UCG-010	0.00309376	0.00295769	0.00360092	0.00202711	0.00625598	0.00435913	0.00923934	0.00608462	Med_RA
Blautia	0.00798406	0.00861458	0.00584919	0.00323744	0.00314846	0.00194159	0.00385783	0.00224401	Med_RA
Catenibacterium	0.010043	0.0159735	0.00618495	0.00715316	0.00159679	0.0025449	0.00288594	0.00443594	Med_RA
[Eubacterium] coprostanoligenes group	0.00536397	0.00403244	0.00382691	0.00212468	0.00426223	0.00168824	0.00603475	0.00282605	Med_RA
Parabacteroides	0.00293597	0.00234176	0.00327934	0.0018865	0.0042961	0.00363015	0.00883434	0.0115861	Med_RA
Ruminococcus 1	0.00450095	0.00223401	0.00407947	0.00164357	0.00548131	0.00169334	0.00393255	0.00273415	Med_RA
Ruminococcaceae NK4A214 group	0.00532166	0.00542056	0.00182955	0.00124479	0.00415595	0.00122012	0.00542886	0.00472784	Med_RA
Christensenellaceae R-7 group	0.00291265	0.00491337	0.00146724	0.00105628	0.00504279	0.00461907	0.00679003	0.00729783	Med_RA
Unclassified Clostridiales vadinBB60 group	0.00195836	0.00195098	0.00350343	0.00349585	0.00365567	0.00275381	0.00639231	0.00451623	Med_RA
Oribacterium	0.00433981	0.00172646	0.00401011	0.00122652	0.00321509	0.00190011	0.00393159	0.00234586	Med_RA
Succinivibrionaceae UCG-001	0.00949424	0.0122581	0.0013776	0.00210439	0.00277117	0.0058583	0.000439561	0.00112663	Med_RA
Erysipelotrichaceae UCG-004	0.00202881	0.00197977	0.00364762	0.00186649	0.0027943	0.00119716	0.00522952	0.00777506	Med_RA
Prevotellaceae UCG-001	0.00261558	0.00327048	0.00112131	0.00151756	0.00642923	0.00998856	0.00287219	0.00243836	Med_RA
Unclassified Bacteroidales RF16 group	0.00533507	0.0126102	0.00166262	0.00309508	0.00372002	0.00523774	0.00193492	0.00422711	Med_RA
Coprococcus 1	0.00290881	0.00198861	0.00233371	0.00212618	0.00365718	0.00257862	0.00308493	0.00245314	Med_RA
Lachnospiraceae UCG-008	0.0031511	0.0015858	0.00320954	0.00450662	0.00301137	0.00352832	0.00255401	0.00202577	Med_RA
Unclassified Rhodospirillales	0.00193868	0.00162044	0.00317197	0.00358247	0.00427419	0.00618699	0.00213125	0.00392724	Med_RA
[Eubacterium] eligens group	0.00353935	0.00207958	0.00383627	0.00163433	0.00208116	0.00132241	0.00186336	0.00164457	Med_RA
Lachnospiraceae XPB1014 group	0.00100174	0.00195517	4.20347e-05	4.35584e-05	0.00732442	0.00882852	0.00168172	0.00233882	Med_RA
Sphaerochaeta	0.00124917	0.00145984	0.00236069	0.00194441	0.00334657	0.00203451	0.00242553	0.0024663	Med_RA
Sutterella	0.00251246	0.00109158	0.00253936	0.00109707	0.00244163	0.00113213	0.00185085	0.00060009	Med_RA
Ruminiclostridium 6	0.00110649	0.00141833	0.00126562	0.00102837	0.00296737	0.00353873	0.00300559	0.00160425	Med_RA
dgA-11 gut group	0.00149622	0.00200932	0.00178558	0.00172153	0.00239438	0.00249594	0.00248036	0.0020918	Med_RA
Unclassified Izimaplasmatales	0.000243105	0.000420817	0.000280437	0.00017583	0.00419958	0.0148306	0.00330655	0.00731323	Med_RA
Solobacterium	0.00267256	0.00135625	0.00199668	0.000603567	0.00166426	0.000684529	0.00157584	0.000719709	Med_RA
[Ruminococcus] torques group	0.0018878	0.000665876	0.00154756	0.000645591	0.0019517	0.00066145	0.002398	0.00112403	Med_RA
Unclassified Peptostreptococcaceae	0.0024532	0.00142281	0.00231761	0.00118303	0.00130706	0.000617181	0.00111719	0.000590135	Med_RA
Lachnoclostridium	0.00283274	0.00246754	0.00158222	0.000802702	0.000590812	0.000483972	0.00101451	0.000778098	Med_RA
Unclassified Bacteroidales	0.00216519	0.00175491	0.00135719	0.000653033	0.00112931	0.000665564	0.00132862	0.000638779	Med_RA
Agathobacter	0.00180186	0.000648429	0.00136843	0.000551039	0.00174958	0.000993153	0.00104333	0.000571773	Med_RA
Mitsuokella	0.00212465	0.00171637	0.0019873	0.00213569	0.000772757	0.00112527	0.000925324	0.000888036	Med_RA
Escherichia-Shigella	0.00433645	0.00940578	0.000211588	0.000183036	0.000440991	0.000853913	0.000737321	0.00181216	Med_RA
Lachnospiraceae UCG-004	0.00177303	0.000981392	0.00155584	0.000483287	0.0010688	0.000577289	0.00123872	0.00046328	Med_RA
Acidaminococcus	0.00121246	0.000908067	0.0021183	0.0016718	0.000627764	0.000970064	0.00151478	0.00150361	Med_RA
Fibrobacter	0.000751387	0.000811878	0.00112188	0.00130534	0.00263882	0.00359343	0.000900166	0.000696874	Med_RA
Marvinbryantia	0.00162286	0.000712247	0.00129651	0.000506392	0.00110028	0.000533632	0.00122615	0.000477183	Med_RA
[Eubacterium] ruminantium group	0.00153177	0.00132775	0.00160135	0.00199799	0.000967767	0.000726263	0.000972356	0.000845408	Med_RA
Unclassified Paludibacteraceae	0.00144677	0.00315697	8.81503e-07	1.81498e-06	0.00354543	0.0080024	6.00577e-05	0.00011678	Med_RA
[Eubacterium] xylanophilum group	0.00148243	0.00218006	0.000697506	0.000565219	0.001841	0.00145697	0.000947382	0.000599579	Med_RA
Fournierella	0.00120308	0.000807514	0.00119502	0.000592347	0.000834727	0.000650255	0.00169643	0.000941922	Med_RA
Megamonas	0.0024808	0.0052615	0.00218621	0.00531637	0.000103828	0.000144787	0.000150771	0.000198701	Med_RA
Unclassified Erysipelotrichaceae	0.0012476	0.000974726	0.000905361	0.000603042	0.00145366	0.000849203	0.00121991	0.000904644	Med_RA
Oscillibacter	0.00116062	0.000963405	0.000601234	0.000285717	0.00197312	0.00093744	0.000823261	0.000376233	Med_RA
Unclassified T34	0.000179033	0.000279949	7.26447e-05	0.000110397	0.00133024	0.00163817	0.00277349	0.00918907	Med_RA
Coprococcus 2	0.0012742	0.000804084	0.00148732	0.000818877	0.00063784	0.000415095	0.000908775	0.000799726	Med_RA
[Ruminococcus] gauvreauii group	0.00117689	0.000587711	0.00126664	0.00113287	0.000841788	0.000473705	0.000899232	0.0005867	Med_RA
Holdemanella	0.00109584	0.000944631	0.00150871	0.00101693	0.000617827	0.000632983	0.000816214	0.000548131	Med_RA
Lachnospiraceae UCG-001	0.000750686	0.000889081	0.000538434	0.000272988	0.00162357	0.00167276	0.00107554	0.000580379	Low_RA
Oscillospira	0.00106879	0.000708208	0.00047949	0.00023789	0.0016636	0.000928665	0.000761401	0.000408619	Low_RA
Helicobacter	0.000854628	0.000955197	0.00092463	0.000584291	0.00127571	0.00149759	0.000869274	0.00127577	Low_RA
Prevotella	0.000773448	0.00108027	0.000672099	0.00110367	0.00139984	0.00112221	0.00101904	0.000951682	Low_RA
p-1088-a5 gut group	0.00062898	0.00121898	0.000557482	0.000345685	0.000714823	0.000677869	0.00184828	0.00198035	Low_RA
Ruminococcus 2	0.000613282	0.000346414	0.000985445	0.000453464	0.0013416	0.00104827	0.000797529	0.000731823	Low_RA
Asteroleplasma	0.000578135	0.000448853	0.00145056	0.000521462	0.000635851	0.000570093	0.000969932	0.000604079	Low_RA
[Bacteroides] pectinophilus group	0.00109476	0.00104041	0.000351483	0.00038678	0.00138292	0.0015028	0.000780161	0.00139811	Low_RA
Family XIII AD3011 group	0.000761453	0.00088611	0.000496707	0.000302454	0.00106747	0.000610497	0.0012719	0.00131204	Low_RA
Sarcina	0.000322595	0.000248086	0.00276721	0.00697809	0.00012892	0.000172257	0.000315616	0.000395269	Low_RA
Desulfovibrio	0.000415596	0.000366748	0.000628941	0.000399246	0.000737379	0.000430069	0.00163933	0.00104041	Low_RA
Lachnospiraceae ND3007 group	0.000753185	0.000586145	0.00107566	0.000572742	0.000591508	0.000350016	0.000989297	0.000808143	Low_RA
Ruminococcaceae UCG-013	0.000622448	0.000458806	0.000517463	0.000363256	0.00124709	0.00092498	0.00101164	0.000742189	Low_RA
Lachnospiraceae AC2044 group	0.000264734	0.00062759	1.70336e-05	2.21942e-05	0.00254247	0.00522774	0.000481689	0.00120373	Low_RA
Unclassified Atopobiaceae	0.000721475	0.00048327	0.0011861	0.000979609	0.000603971	0.000599361	0.000775591	0.000745524	Low_RA
Turicibacter	0.00117243	0.00101273	0.00104389	0.0006886	0.000445166	0.00050223	0.00061961	0.00073236	Low_RA
Ruminiclostridium 9	0.000964848	0.000767059	0.000555453	0.000185341	0.000757068	0.00036809	0.000924187	0.000338857	Low_RA
Dorea	0.00110139	0.000809555	0.00102592	0.000549879	0.000487556	0.000483483	0.000560019	0.000353601	Low_RA
Fusicatenibacter	0.000812464	0.000617188	0.00125669	0.000988361	0.0004202	0.00042885	0.000596685	0.000761692	Low_RA
Lachnospira	0.000824358	0.000695251	0.00107881	0.000590608	0.0005822	0.00049742	0.000565179	0.000443429	Low_RA
[Eubacterium] hallii group	0.000845424	0.00059705	0.000827107	0.000340161	0.000589514	0.000467172	0.00071483	0.000574749	Low_RA
Prevotellaceae UCG-004	0.0010587	0.00106189	0.000213194	0.000162363	0.00104675	0.000767832	0.000513221	0.000458495	Low_RA
Unclassified Mollicutes RF39	0.000607498	0.000524816	0.000418693	0.000312189	0.000560047	0.000252536	0.0011908	0.00133603	Low_RA
Ruminococcaceae UCG-009	0.000431827	0.000510436	0.000285319	0.000213108	0.000885582	0.000613359	0.00116951	0.00136137	Low_RA
Acetitomaculum	0.000110278	0.000153545	4.70825e-06	6.29969e-06	0.00207825	0.0021449	0.000575558	0.00122997	Low_RA
Unclassified Succinivibrionaceae	0.000670307	0.000632893	0.00123325	0.00111789	0.000290542	0.000395414	0.000445844	0.000308345	Low_RA
Corynebacterium 1	0.00151489	0.00144007	0.000616294	0.000466306	6.87321e-05	4.52258e-05	0.000392263	0.000363641	Low_RA
Mucispirillum	0.000287419	0.000339973	0.00100179	0.000694675	0.000706008	0.000983055	0.000552356	0.000741297	Low_RA
Unclassified WCHB1-41	0.000860322	0.00113349	0.000538883	0.000605867	0.000495257	0.000394452	0.000497615	0.00044246	Low_RA
Lachnospiraceae FCS020 group	0.000683819	0.000243996	0.000618147	0.000191117	0.000490284	0.000322555	0.000534976	0.00021236	Low_RA
Collinsella	0.000706507	0.000681379	0.000702579	0.000410809	0.000327726	0.000307988	0.000538755	0.000456661	Low_RA
Butyricicoccus	0.000716962	0.000391753	0.000498934	0.000314593	0.000444706	0.000304484	0.000590408	0.000254306	Low_RA
Lachnospiraceae NC2004 group	0.000760771	0.000666148	0.000584157	0.000278097	0.000458759	0.000350481	0.000375672	0.000304404	Low_RA
Unclassified Bacteria	0.000227383	0.00044468	2.84285e-05	8.30606e-05	0.000794358	0.00122821	0.00112796	0.00164461	Low_RA
Anaerostipes	0.000335366	0.000327177	0.000267184	0.000178182	0.00103774	0.000692901	0.000519622	0.000274574	Low_RA
Ruminococcaceae UCG-003	0.000620348	0.000447321	0.000690518	0.000278443	0.000239134	0.000322671	0.000475175	0.000338188	Low_RA
Candidatus Saccharimonas	0.000563901	0.000992369	0.000194186	0.000350929	0.000526814	0.000828956	0.000558076	0.000595122	Low_RA
Selenomonas 3	0.000162252	0.000426304	9.03555e-06	1.59183e-05	0.000659282	0.00152143	0.000864989	0.00179818	Low_RA
Candidatus Soleaferrea	0.000252927	0.000451081	0.000222813	0.000245264	0.000705748	0.000605593	0.000512332	0.000563089	Low_RA
Anaeroplasma	0.000298527	0.000514054	0.000170355	0.000226236	0.000886697	0.00107977	0.000316346	0.00036369	Low_RA
Ruminiclostridium 5	0.000287723	0.000318648	0.000225763	0.000125109	0.000485323	0.000375869	0.00056271	0.000431192	Low_RA
[Anaerorhabdus] furcosa group	0.000418361	0.000345054	0.000248164	0.000153813	0.000518766	0.000296096	0.000290711	0.000174112	Low_RA
Peptococcus	0.00013315	7.64602e-05	0.000273097	0.000190543	0.000520315	0.000426226	0.000548325	0.000279017	Low_RA
Actinobacillus	0.000199806	0.000294351	0.000624465	0.00098065	0.000115277	0.000297032	0.000504711	0.00055873	Low_RA
Mailhella	0.000419672	0.000340198	0.000271861	0.000195314	0.000367138	0.000189111	0.000372832	0.000163763	Low_RA
Lachnospiraceae UCG-003	0.000305476	0.000384105	0.000321239	0.000423886	0.000382415	0.000591263	0.000393142	0.000708485	Low_RA
Clostridium sensu stricto 6	6.96398e-05	5.11941e-05	0.000711315	0.000877206	0.000197082	0.000259658	0.000407678	0.000341549	Low_RA
SP3-e08	0.000361993	0.000312685	0.00034603	0.000225701	0.000259998	0.000146813	0.000389149	0.000331735	Low_RA
Chlamydia	0.000190766	0.000382689	0.000292984	0.000438814	0.000713917	0.0018522	0.000147653	0.000251256	Low_RA
Pyramidobacter	0.000279957	0.000159069	0.000158111	0.000102255	0.000231814	0.00014278	0.000672003	0.00121458	Low_RA
Unclassified Coriobacteriales	0.000324495	0.000224777	0.000323435	0.000223837	0.000335858	0.000231956	0.00031729	0.000332139	Low_RA
Enterorhabdus	0.000536766	0.000628404	0.000309684	0.00038709	0.00011347	0.000183232	0.000185556	0.000109413	Low_RA
Mycoplasma	0.000200419	0.000393167	0.000235084	0.000284806	0.000142621	0.000283026	0.00047223	0.00106829	Low_RA
Erysipelotrichaceae UCG-006	0.000270708	0.000210361	0.000330718	0.000289591	0.000203538	0.00016397	0.000243763	0.000191974	Low_RA
Lachnoclostridium 12	0.000171955	0.000194951	0.000190306	0.000154354	0.0004696	0.000931832	0.000186752	0.000202226	Low_RA
Unclassified Christensenellaceae	0.000340805	0.00017136	0.000166454	8.73864e-05	0.0002694	0.000225036	0.000224838	0.000168035	Low_RA
Selenomonas 1	0.000238785	0.000204311	8.34335e-05	6.65321e-05	0.000483248	0.000317146	0.000186179	0.000163028	Low_RA
Lachnospiraceae NK4B4 group	0.000260608	0.000346104	0.000143987	9.54407e-05	0.00023347	0.000153552	0.000273947	0.000147708	Low_RA
Veillonella	6.93853e-05	7.92549e-05	5.4375e-05	0.000103772	0.000209016	0.000388178	0.000576224	0.00182471	Low_RA
Elusimicrobium	0.00010781	0.000274926	8.51667e-06	1.9558e-05	0.000334294	0.000559044	0.000425255	0.00111997	Low_RA
Butyrivibrio	0.000176354	0.000155666	0.000337817	0.000337061	0.000151444	0.00021725	0.000205984	0.000319704	Low_RA
Ruminococcaceae UCG-008	0.000209507	0.000193899	0.000144189	0.000108874	0.000386077	0.0003324	0.000119002	9.54603e-05	Low_RA
Unclassified Firmicutes	0.000231714	0.000156042	0.00011078	4.20319e-05	0.000288613	0.000195844	0.000207279	0.000173087	Low_RA
horsej-a03	0.000217215	0.000468344	0.000132736	0.000156188	0.000216303	0.000287388	0.0002557	0.000348994	Low_RA
Catenisphaera	0.000124877	0.00024574	8.2519e-05	8.222e-05	0.000324748	0.000386833	0.000289191	0.000413166	Low_RA
Defluviitaleaceae UCG-011	0.000169013	9.55674e-05	0.000227655	0.000192808	0.000166668	0.000158227	0.000220963	0.000160857	Low_RA
Ruminobacter	5.32683e-05	9.75464e-05	0.000161505	0.000407898	2.29728e-05	4.08736e-05	0.000497536	0.0015888	Low_RA
Anaerobiospirillum	0.000326237	0.000444295	0.00023258	0.000234588	9.07303e-05	0.000105557	6.08497e-05	0.000139948	Low_RA
[Eubacterium] ventriosum group	0.000175643	0.000266134	9.59224e-05	0.000112472	0.000216511	0.00035492	0.000154697	0.000296953	Low_RA
Erysipelotrichaceae UCG-003	0.000131935	0.000161377	8.14094e-05	0.000144933	0.000220314	0.000228102	0.000119583	0.000121505	Low_RA
[Eubacterium] nodatum group	0.000161059	0.000234384	9.56117e-05	5.56488e-05	0.000193048	0.000156928	9.6738e-05	0.000125576	Low_RA
Anaerovorax	0.000132411	0.000142615	7.85545e-05	6.28762e-05	0.000152989	0.0001248	0.000175663	0.00015561	Low_RA
Lachnospiraceae NK3A20 group	0.000136923	8.39792e-05	0.000120635	5.4902e-05	9.70311e-05	9.48647e-05	0.000176448	0.000147637	Low_RA
Unclassified Eggerthellaceae	0.000118926	0.000131233	0.00012392	9.48276e-05	8.77673e-05	4.33397e-05	0.000165062	8.70494e-05	Low_RA
Ruminococcaceae UCG-004	0.000110215	0.000140145	4.55765e-05	4.25772e-05	0.00016683	0.000173238	0.000151678	0.000221259	Low_RA
Bifidobacterium	0.000440811	0.000470067	1.97863e-05	1.94452e-05	4.47794e-06	7.40785e-06	8.55946e-06	9.76124e-06	Low_RA
Family XIII UCG-001	0.000131909	0.000136074	0.000104447	5.15516e-05	0.000101486	7.84551e-05	0.000135185	0.000110595	Low_RA
Lachnospiraceae UCG-010	0.000159443	9.55915e-05	9.69105e-05	4.81976e-05	0.00010772	5.36955e-05	8.77222e-05	4.77645e-05	Low_RA
Corynebacterium	0.000246658	0.000208965	0.000130621	0.00010748	5.6702e-06	6.69734e-06	2.73162e-05	3.74762e-05	Low_RA
GCA-900066575	0.000114401	6.6692e-05	7.95613e-05	4.57295e-05	8.49322e-05	5.6209e-05	0.000108991	6.24017e-05	Low_RA
Angelakisella	5.77862e-05	7.52737e-05	6.77038e-05	7.63792e-05	0.000198181	0.000232839	3.4945e-05	4.66286e-05	Low_RA
Unclassified Peptococcaceae	4.53696e-05	7.23041e-05	1.24363e-05	1.62212e-05	0.000155429	0.00010936	0.000142525	0.000180798	Low_RA
28-4	4.90007e-05	0.000153784	8.60747e-06	9.3629e-06	6.2173e-06	7.97837e-06	0.000287178	0.00101539	Low_RA
Bacteroides	0.000142942	0.000283641	4.27241e-05	6.91643e-05	0.00013242	0.000292897	3.27893e-05	6.37082e-05	Low_RA
Unclassified Clostridiaceae 1	0.000154996	0.000164934	0.000100759	5.70683e-05	5.27249e-05	5.64359e-05	3.96537e-05	5.02092e-05	Low_RA
Pygmaiobacter	9.70226e-05	6.06567e-05	5.79395e-05	4.04928e-05	0.000104806	5.27694e-05	8.69222e-05	8.80232e-05	Low_RA
Tyzzerella	0.000113784	5.93178e-05	8.11354e-05	4.62066e-05	6.14286e-05	4.28454e-05	7.86754e-05	4.74503e-05	Low_RA
GCA-900066225	9.88639e-05	0.000163862	4.73359e-05	4.42389e-05	9.75173e-05	6.59866e-05	9.03441e-05	0.000137791	Low_RA
Z20	1.73355e-05	2.99441e-05	4.16176e-05	4.69584e-05	0.000169234	0.000129368	9.46764e-05	0.000174997	Low_RA
[Eubacterium] fissicatena group	5.25376e-05	4.28032e-05	2.96465e-05	4.27145e-05	0.000107821	0.000116314	0.000131829	0.000247928	Low_RA
Libanicoccus	9.22694e-05	0.00011676	0.000116432	0.000115075	5.5843e-05	0.000156714	5.35991e-05	6.98434e-05	Low_RA
Oligella	0.000146924	0.000367871	3.66027e-05	3.91685e-05	1.43717e-06	3.48646e-06	0.000104255	0.000281274	Low_RA
Butyricimonas	5.24431e-05	3.80511e-05	9.65013e-05	6.49479e-05	2.39374e-05	3.95389e-05	8.58547e-05	7.09896e-05	Low_RA
Unclassified Rickettsiales	8.93238e-06	1.52033e-05	3.74257e-05	9.12448e-05	0.000125997	0.000487983	6.31236e-05	0.000216554	Low_RA
Psychrobacter	9.19189e-05	0.000223377	1.47939e-05	1.83761e-05	2.68098e-06	1.03834e-05	0.00010159	0.000360506	Low_RA
