# Supplementary material for: Influence of genetic background and dietary oleic acid on gut microbiota composition in Duroc and Iberian pigs
Source: PLoS One. 2021 May 20;16(5):e0251804. doi: 10.1371/journal.pone.0251804 (PMC8136687; doi:10.1371/journal.pone.0251804)
Supplement: S3 File — Tables containing differentially abundant OTUs for each factor (breed and diet) with both pipelines (DESeq2 and ALDEx2) and overlapping of both pipelines. Prevalence represents the proportion of samples in which each OTU is found. For DESeq2, normalized counts per group (Ncounts), fold change (log2FC) and adjusted p-value (padj) are shown. For ALDEx2, relative abundance per group (RA), median difference in CLR values between factor groups (diff.btw) and Welch’s test adjusted p-value (we.eBH) are shown. In overlapping tables information of both pipelines is shown. (XLSX) [file pone.0251804.s004.xlsx]

## Sheet: DESeq2_Breed
OTU	Prevalence	NCounts_DU	NCounts_IB	log2FC	padj	Kingdom	Phylum	Class	Order	Family	Genus
denovo222625	0.87	10.72	22.613	1.16292	0.0381275	Bacteria	Firmicutes	Erysipelotrichia	Erysipelotrichales	Erysipelotrichaceae	[Anaerorhabdus] furcosa group
denovo135881	0.83	8.707	45.311	2.3534	0.00328458	Bacteria	Firmicutes	Clostridia	Clostridiales	Ruminococcaceae	[Eubacterium] coprostanoligenes group
denovo306869	0.66	0.608	24.93	5.33561	2.19272e-12	Bacteria	Firmicutes	Clostridia	Clostridiales	Ruminococcaceae	[Eubacterium] coprostanoligenes group
denovo319207	0.36	0.255	54.569	6.08385	5.27634e-05	Bacteria	Firmicutes	Clostridia	Clostridiales	Ruminococcaceae	[Eubacterium] coprostanoligenes group
denovo75921	0.6	1.595	18.765	3.01012	0.00284714	Bacteria	Firmicutes	Clostridia	Clostridiales	Ruminococcaceae	[Eubacterium] coprostanoligenes group
denovo12500	0.87	13.306	6.078	-1.094	0.0453112	Bacteria	Firmicutes	Clostridia	Clostridiales	Lachnospiraceae	[Eubacterium] eligens group
denovo336097	0.96	15.114	7.444	-1.03507	0.00331296	Bacteria	Firmicutes	Clostridia	Clostridiales	Lachnospiraceae	[Eubacterium] eligens group
denovo385191	0.96	17.177	5.936	-1.55468	6.96852e-05	Bacteria	Firmicutes	Clostridia	Clostridiales	Lachnospiraceae	[Eubacterium] eligens group
denovo41458	1	377.383	216.189	-0.812052	0.0277675	Bacteria	Firmicutes	Clostridia	Clostridiales	Lachnospiraceae	[Eubacterium] eligens group
denovo28547	0.91	4.799	16.458	1.83614	0.00242764	Bacteria	Firmicutes	Clostridia	Clostridiales	Lachnospiraceae	[Eubacterium] fissicatena group
denovo257284	0.85	29.016	22.988	2.54868	0.000121364	Bacteria	Firmicutes	Clostridia	Clostridiales	Lachnospiraceae	[Eubacterium] ruminantium group
denovo249874	0.91	7.38	32.707	2.03813	0.00256871	Bacteria	Firmicutes	Clostridia	Clostridiales	Lachnospiraceae	[Eubacterium] xylanophilum group
denovo128613	1	174.11	267.748	0.624801	0.00844979	Bacteria	Firmicutes	Clostridia	Clostridiales	Lachnospiraceae	[Ruminococcus] torques group
denovo8709	0.94	20.002	8.965	-1.04161	0.0047448	Bacteria	Firmicutes	Clostridia	Clostridiales	Lachnospiraceae	[Ruminococcus] torques group
denovo24608	0.7	5.605	164.287	5.72892	1.35605e-09	Bacteria	Firmicutes	Clostridia	Clostridiales	Lachnospiraceae	Acetitomaculum
denovo256016	0.62	1.481	25.307	4.33114	2.42146e-05	Bacteria	Firmicutes	Clostridia	Clostridiales	Lachnospiraceae	Acetitomaculum
denovo140823	0.91	32.763	16.963	-1.03799	0.0481748	Bacteria	Firmicutes	Negativicutes	Selenomonadales	Acidaminococcaceae	Acidaminococcus
denovo192665	0.85	10.967	36.006	1.56855	0.0224589	Bacteria	Firmicutes	Clostridia	Clostridiales	Lachnospiraceae	Agathobacter
denovo100543	0.87	14.521	46.648	1.66808	0.00914406	Bacteria	Bacteroidetes	Bacteroidia	Bacteroidales	Prevotellaceae	Alloprevotella
denovo119097	0.85	9.149	25.462	1.5353	0.0321351	Bacteria	Bacteroidetes	Bacteroidia	Bacteroidales	Prevotellaceae	Alloprevotella
denovo14437	0.96	21.894	54.002	1.29967	0.0132102	Bacteria	Bacteroidetes	Bacteroidia	Bacteroidales	Prevotellaceae	Alloprevotella
denovo191641	0.89	15.892	33.414	1.0931	0.0460637	Bacteria	Bacteroidetes	Bacteroidia	Bacteroidales	Prevotellaceae	Alloprevotella
denovo193056	0.87	19.891	6.067	-1.61969	0.00474532	Bacteria	Bacteroidetes	Bacteroidia	Bacteroidales	Prevotellaceae	Alloprevotella
denovo197420	0.89	8.571	20.011	1.26532	0.0415713	Bacteria	Bacteroidetes	Bacteroidia	Bacteroidales	Prevotellaceae	Alloprevotella
denovo20884	0.98	56.532	131.73	1.20479	0.0102317	Bacteria	Bacteroidetes	Bacteroidia	Bacteroidales	Prevotellaceae	Alloprevotella
denovo210290	0.98	25.59	71.716	1.5041	0.000617273	Bacteria	Bacteroidetes	Bacteroidia	Bacteroidales	Prevotellaceae	Alloprevotella
denovo22934	0.87	18.556	59.054	1.70297	0.0105373	Bacteria	Bacteroidetes	Bacteroidia	Bacteroidales	Prevotellaceae	Alloprevotella
denovo250051	0.68	9.334	76.832	3.76604	9.6283e-05	Bacteria	Bacteroidetes	Bacteroidia	Bacteroidales	Prevotellaceae	Alloprevotella
denovo255561	0.96	43.669	122.183	1.42684	0.0153725	Bacteria	Bacteroidetes	Bacteroidia	Bacteroidales	Prevotellaceae	Alloprevotella
denovo256871	0.91	10.055	25.946	1.52701	0.0130977	Bacteria	Bacteroidetes	Bacteroidia	Bacteroidales	Prevotellaceae	Alloprevotella
denovo266045	0.87	2.395	20.592	3.07136	1.32597e-05	Bacteria	Bacteroidetes	Bacteroidia	Bacteroidales	Prevotellaceae	Alloprevotella
denovo269269	0.96	12.571	32.728	1.30113	0.0186837	Bacteria	Bacteroidetes	Bacteroidia	Bacteroidales	Prevotellaceae	Alloprevotella
denovo269812	0.94	9.078	28.305	1.58949	0.00578133	Bacteria	Bacteroidetes	Bacteroidia	Bacteroidales	Prevotellaceae	Alloprevotella
denovo316548	0.74	43.626	12.24	-1.80065	0.0275524	Bacteria	Bacteroidetes	Bacteroidia	Bacteroidales	Prevotellaceae	Alloprevotella
denovo324088	0.85	5.392	13.858	1.3694	0.0213131	Bacteria	Bacteroidetes	Bacteroidia	Bacteroidales	Prevotellaceae	Alloprevotella
denovo330645	1	671.302	2203.83	1.6859	0.0110312	Bacteria	Bacteroidetes	Bacteroidia	Bacteroidales	Prevotellaceae	Alloprevotella
denovo331312	0.64	15.022	38.127	2.37479	0.0195046	Bacteria	Bacteroidetes	Bacteroidia	Bacteroidales	Prevotellaceae	Alloprevotella
denovo336667	0.98	387.273	1144.36	1.56486	0.00210787	Bacteria	Bacteroidetes	Bacteroidia	Bacteroidales	Prevotellaceae	Alloprevotella
denovo355276	0.83	161.136	33.042	-2.34219	0.00395024	Bacteria	Bacteroidetes	Bacteroidia	Bacteroidales	Prevotellaceae	Alloprevotella
denovo358904	0.98	19.601	46.658	1.26603	0.00620254	Bacteria	Bacteroidetes	Bacteroidia	Bacteroidales	Prevotellaceae	Alloprevotella
denovo384492	0.96	18.895	42.39	1.15351	0.00722903	Bacteria	Bacteroidetes	Bacteroidia	Bacteroidales	Prevotellaceae	Alloprevotella
denovo394770	0.66	27.209	7.377	-1.90461	0.0321874	Bacteria	Bacteroidetes	Bacteroidia	Bacteroidales	Prevotellaceae	Alloprevotella
denovo401643	0.94	16.257	39.973	1.34204	0.00797635	Bacteria	Bacteroidetes	Bacteroidia	Bacteroidales	Prevotellaceae	Alloprevotella
denovo405044	0.62	28.401	5.695	-2.36393	0.00844979	Bacteria	Bacteroidetes	Bacteroidia	Bacteroidales	Prevotellaceae	Alloprevotella
denovo413887	0.96	82.134	193.948	1.19248	0.0476486	Bacteria	Bacteroidetes	Bacteroidia	Bacteroidales	Prevotellaceae	Alloprevotella
denovo48817	0.85	1598.85	382.91	-2.13106	0.030825	Bacteria	Bacteroidetes	Bacteroidia	Bacteroidales	Prevotellaceae	Alloprevotella
denovo51487	0.89	5.508	15.16	1.39584	0.0169895	Bacteria	Bacteroidetes	Bacteroidia	Bacteroidales	Prevotellaceae	Alloprevotella
denovo57344	0.98	17.992	45.706	1.37615	0.0025587	Bacteria	Bacteroidetes	Bacteroidia	Bacteroidales	Prevotellaceae	Alloprevotella
denovo64025	0.89	14.935	100.52	1.48625	0.0385089	Bacteria	Bacteroidetes	Bacteroidia	Bacteroidales	Prevotellaceae	Alloprevotella
denovo6514	0.96	26.335	72.725	1.52544	0.00678345	Bacteria	Bacteroidetes	Bacteroidia	Bacteroidales	Prevotellaceae	Alloprevotella
denovo272524	0.85	29.632	8.938	-1.75086	0.0126103	Bacteria	Proteobacteria	Gammaproteobacteria	Aeromonadales	Succinivibrionaceae	Anaerobiospirillum
denovo39033	0.49	3.977	38.466	4.29149	0.000829832	Bacteria	Tenericutes	Mollicutes	Anaeroplasmatales	Anaeroplasmataceae	Anaeroplasma
denovo99394	0.96	14.375	92.66	2.78981	8.86935e-06	Bacteria	Firmicutes	Clostridia	Clostridiales	Lachnospiraceae	Anaerostipes
denovo119669	1	119.088	50.715	-1.2466	0.00127844	Bacteria	Firmicutes	Negativicutes	Selenomonadales	Veillonellaceae	Anaerovibrio
denovo141917	0.94	6.963	13.754	0.971243	0.0361609	Bacteria	Firmicutes	Negativicutes	Selenomonadales	Veillonellaceae	Anaerovibrio
denovo216759	0.98	12.98	27.335	1.12332	0.00813321	Bacteria	Firmicutes	Negativicutes	Selenomonadales	Veillonellaceae	Anaerovibrio
denovo34340	1	166.691	684.462	2.96873	1.43421e-05	Bacteria	Firmicutes	Negativicutes	Selenomonadales	Veillonellaceae	Anaerovibrio
denovo403819	1	239.116	537.415	1.05203	0.047722	Bacteria	Firmicutes	Negativicutes	Selenomonadales	Veillonellaceae	Anaerovibrio
denovo86695	1	37.848	22.892	-0.688393	0.0062247	Bacteria	Firmicutes	Negativicutes	Selenomonadales	Veillonellaceae	Anaerovibrio
denovo392190	0.85	4.139	11.496	1.44567	0.0215556	Bacteria	Firmicutes	Clostridia	Clostridiales	Family XIII	Anaerovorax
denovo287938	0.6	29.46	0.747	-4.14798	1.23818e-07	Bacteria	Actinobacteria	Actinobacteria	Bifidobacteriales	Bifidobacteriaceae	Bifidobacterium
denovo146119	0.98	131.703	39.796	-1.62715	0.000841755	Bacteria	Firmicutes	Clostridia	Clostridiales	Lachnospiraceae	Blautia
denovo1534	1	483.815	232.847	-1.03623	0.00193966	Bacteria	Firmicutes	Clostridia	Clostridiales	Lachnospiraceae	Blautia
denovo186237	1	102.913	60.38	-0.7704	0.0413312	Bacteria	Firmicutes	Clostridia	Clostridiales	Lachnospiraceae	Blautia
denovo193705	1	16.988	33.618	1.10975	0.00617245	Bacteria	Firmicutes	Clostridia	Clostridiales	Lachnospiraceae	Blautia
denovo254740	1	96.779	41.757	-1.19965	0.00061547	Bacteria	Firmicutes	Clostridia	Clostridiales	Lachnospiraceae	Blautia
denovo165565	0.98	6.719	27.946	2.19856	0.000120137	Bacteria	Firmicutes	Clostridia	Clostridiales	Ruminococcaceae	Butyricicoccus
denovo253780	0.98	65.658	34.205	-0.945374	0.019146	Bacteria	Firmicutes	Clostridia	Clostridiales	Ruminococcaceae	Butyricicoccus
denovo141328	1	37.376	88.141	1.00929	0.00797635	Bacteria	Epsilonbacteraeota	Campylobacteria	Campylobacterales	Campylobacteraceae	Campylobacter
denovo269973	1	56.81	112.715	0.901543	0.00978492	Bacteria	Epsilonbacteraeota	Campylobacteria	Campylobacterales	Campylobacteraceae	Campylobacter
denovo281386	1	17.01	33.866	0.996225	0.0188357	Bacteria	Epsilonbacteraeota	Campylobacteria	Campylobacterales	Campylobacteraceae	Campylobacter
denovo355314	1	584.041	1592.3	1.46703	0.000781294	Bacteria	Epsilonbacteraeota	Campylobacteria	Campylobacterales	Campylobacteraceae	Campylobacter
denovo375583	0.96	10.96	28.126	1.1169	0.0235829	Bacteria	Epsilonbacteraeota	Campylobacteria	Campylobacterales	Campylobacteraceae	Campylobacter
denovo74288	0.98	11.927	24.14	1.03699	0.0142584	Bacteria	Epsilonbacteraeota	Campylobacteria	Campylobacterales	Campylobacteraceae	Campylobacter
denovo164618	0.49	0.555	19.148	5.18026	1.50771e-06	Bacteria	Firmicutes	Clostridia	Clostridiales	Ruminococcaceae	Candidatus Soleaferrea
denovo39865	0.51	0.68	6.704	2.98056	0.00180106	Bacteria	Firmicutes	Clostridia	Clostridiales	Ruminococcaceae	Candidatus Soleaferrea
denovo151787	0.74	25.583	6.334	-1.96189	0.00915714	Bacteria	Firmicutes	Erysipelotrichia	Erysipelotrichales	Erysipelotrichaceae	Catenibacterium
denovo209721	0.74	16.281	4.161	-1.91568	0.0102526	Bacteria	Firmicutes	Erysipelotrichia	Erysipelotrichales	Erysipelotrichaceae	Catenibacterium
denovo371738	0.79	19.443	4.872	-1.94325	0.00509138	Bacteria	Firmicutes	Erysipelotrichia	Erysipelotrichales	Erysipelotrichaceae	Catenibacterium
denovo391899	0.98	974.728	204.563	-2.29386	0.000989439	Bacteria	Firmicutes	Erysipelotrichia	Erysipelotrichales	Erysipelotrichaceae	Catenibacterium
denovo396641	0.72	16.591	3.63	-2.11276	0.00481698	Bacteria	Firmicutes	Erysipelotrichia	Erysipelotrichales	Erysipelotrichaceae	Catenibacterium
denovo405189	0.77	23.37	5.195	-2.16189	0.00296205	Bacteria	Firmicutes	Erysipelotrichia	Erysipelotrichales	Erysipelotrichaceae	Catenibacterium
denovo116332	0.79	3.476	43.781	3.56609	1.55409e-05	Bacteria	Firmicutes	Clostridia	Clostridiales	Christensenellaceae	Christensenellaceae R-7 group
denovo133438	0.87	44.41	128.989	1.68703	0.0468069	Bacteria	Firmicutes	Clostridia	Clostridiales	Christensenellaceae	Christensenellaceae R-7 group
denovo145688	0.72	4.063	64.116	4.13304	1.26356e-05	Bacteria	Firmicutes	Clostridia	Clostridiales	Christensenellaceae	Christensenellaceae R-7 group
denovo238078	0.77	7.654	37.367	2.28434	0.00747498	Bacteria	Firmicutes	Clostridia	Clostridiales	Christensenellaceae	Christensenellaceae R-7 group
denovo271825	0.96	11.766	69.525	2.63677	2.72535e-05	Bacteria	Firmicutes	Clostridia	Clostridiales	Christensenellaceae	Christensenellaceae R-7 group
denovo321888	1	40.969	104.5	1.43606	0.00971783	Bacteria	Firmicutes	Clostridia	Clostridiales	Christensenellaceae	Christensenellaceae R-7 group
denovo332085	0.87	9.121	54.59	2.57959	0.000226808	Bacteria	Firmicutes	Clostridia	Clostridiales	Christensenellaceae	Christensenellaceae R-7 group
denovo377684	0.91	9.282	25.621	1.56964	0.0169895	Bacteria	Firmicutes	Clostridia	Clostridiales	Christensenellaceae	Christensenellaceae R-7 group
denovo381460	0.74	3.193	22.315	2.3683	0.003967	Bacteria	Firmicutes	Clostridia	Clostridiales	Christensenellaceae	Christensenellaceae R-7 group
denovo382388	0.83	6.925	20.673	1.76313	0.0110312	Bacteria	Firmicutes	Clostridia	Clostridiales	Christensenellaceae	Christensenellaceae R-7 group
denovo412142	0.96	4.695	45.182	2.2129	4.9453e-05	Bacteria	Firmicutes	Clostridia	Clostridiales	Christensenellaceae	Christensenellaceae R-7 group
denovo82681	0.4	0.321	111.011	4.59517	0.000496326	Bacteria	Firmicutes	Clostridia	Clostridiales	Christensenellaceae	Christensenellaceae R-7 group
denovo140093	0.85	11.619	5.274	-1.08894	0.025779	Bacteria	Firmicutes	Clostridia	Clostridiales	Clostridiaceae 1	Clostridium sensu stricto 1
denovo180419	0.98	31.801	15.645	-1.00909	0.0385089	Bacteria	Firmicutes	Clostridia	Clostridiales	Clostridiaceae 1	Clostridium sensu stricto 1
denovo19704	1	31.733	16.659	-0.922556	0.0427419	Bacteria	Firmicutes	Clostridia	Clostridiales	Clostridiaceae 1	Clostridium sensu stricto 1
denovo260113	0.68	17.635	2.56	-2.45566	0.00173809	Bacteria	Firmicutes	Clostridia	Clostridiales	Clostridiaceae 1	Clostridium sensu stricto 1
denovo75808	1	81.42	48.941	-0.755318	0.0437957	Bacteria	Actinobacteria	Coriobacteriia	Coriobacteriales	Coriobacteriaceae	Collinsella
denovo346750	1	68.703	34.35	-0.971326	0.0267421	Bacteria	Firmicutes	Clostridia	Clostridiales	Lachnospiraceae	Coprococcus 2
denovo141552	0.79	22.271	1.89	-3.65297	3.55373e-11	Bacteria	Actinobacteria	Actinobacteria	Corynebacteriales	Corynebacteriaceae	Corynebacterium
denovo125762	0.62	13.648	0.936	-3.64372	1.60561e-07	Bacteria	Actinobacteria	Actinobacteria	Corynebacteriales	Corynebacteriaceae	Corynebacterium 1
denovo17411	0.91	66.499	18.092	-2.29309	2.22081e-05	Bacteria	Actinobacteria	Actinobacteria	Corynebacteriales	Corynebacteriaceae	Corynebacterium 1
denovo337882	0.62	26.16	1.323	-3.77341	1.48996e-06	Bacteria	Actinobacteria	Actinobacteria	Corynebacteriales	Corynebacteriaceae	Corynebacterium 1
denovo384699	0.87	19.395	5.639	-2.13991	0.000362999	Bacteria	Actinobacteria	Actinobacteria	Corynebacteriales	Corynebacteriaceae	Corynebacterium 1
denovo142526	0.98	7.885	16.485	1.10097	0.0252724	Bacteria	Firmicutes	Clostridia	Clostridiales	Defluviitaleaceae	Defluviitaleaceae UCG-011
denovo2510	0.62	5.349	48.336	3.30611	0.00292688	Bacteria	Proteobacteria	Deltaproteobacteria	Desulfovibrionales	Desulfovibrionaceae	Desulfovibrio
denovo332856	0.87	13.994	55.335	2.05478	0.00388598	Bacteria	Proteobacteria	Deltaproteobacteria	Desulfovibrionales	Desulfovibrionaceae	Desulfovibrio
denovo109141	0.85	21.79	8.444	-1.27235	0.0340887	Bacteria	Firmicutes	Negativicutes	Selenomonadales	Veillonellaceae	Dialister
denovo114380	0.91	39.352	17.724	-1.17794	0.0297127	Bacteria	Firmicutes	Negativicutes	Selenomonadales	Veillonellaceae	Dialister
denovo16362	0.98	46.388	21.01	-1.16473	0.0321874	Bacteria	Firmicutes	Negativicutes	Selenomonadales	Veillonellaceae	Dialister
denovo390253	0.96	36.318	17.088	-1.0868	0.037866	Bacteria	Firmicutes	Negativicutes	Selenomonadales	Veillonellaceae	Dialister
denovo45458	1	70.445	30.61	-1.23006	0.0160281	Bacteria	Firmicutes	Negativicutes	Selenomonadales	Veillonellaceae	Dialister
denovo247505	1	94.572	46.387	-1.01783	0.00207396	Bacteria	Firmicutes	Clostridia	Clostridiales	Lachnospiraceae	Dorea
denovo250403	0.62	7.89	49.848	4.09138	5.15681e-05	Bacteria	Elusimicrobia	Elusimicrobia	Elusimicrobiales	Elusimicrobiaceae	Elusimicrobium
denovo44020	0.87	49.413	16.24	-1.58225	0.0073858	Bacteria	Actinobacteria	Coriobacteriia	Coriobacteriales	Eggerthellaceae	Enterorhabdus
denovo117390	0.62	19.338	10.333	-2.2643	0.0130977	Bacteria	Firmicutes	Erysipelotrichia	Erysipelotrichales	Erysipelotrichaceae	Erysipelotrichaceae UCG-004
denovo182703	0.26	0	30.22	5.91971	0.00123309	Bacteria	Firmicutes	Erysipelotrichia	Erysipelotrichales	Erysipelotrichaceae	Erysipelotrichaceae UCG-004
denovo255985	0.68	3.341	18.412	2.44725	0.00617027	Bacteria	Firmicutes	Erysipelotrichia	Erysipelotrichales	Erysipelotrichaceae	Erysipelotrichaceae UCG-004
denovo307981	0.34	0.825	12.982	4.23122	0.00412933	Bacteria	Firmicutes	Erysipelotrichia	Erysipelotrichales	Erysipelotrichaceae	Erysipelotrichaceae UCG-004
denovo101860	0.96	12.712	6.699	-0.905291	0.047722	Bacteria	Firmicutes	Clostridia	Clostridiales	Ruminococcaceae	Faecalibacterium
denovo123117	0.98	38.819	21.4	-0.814229	0.0237496	Bacteria	Firmicutes	Clostridia	Clostridiales	Ruminococcaceae	Faecalibacterium
denovo13149	0.96	16.897	9.475	-0.800319	0.0463539	Bacteria	Firmicutes	Clostridia	Clostridiales	Ruminococcaceae	Faecalibacterium
denovo135723	0.96	20.279	8.098	-1.24761	0.00381605	Bacteria	Firmicutes	Clostridia	Clostridiales	Ruminococcaceae	Faecalibacterium
denovo203680	0.96	24.2	12.272	-0.890532	0.0341964	Bacteria	Firmicutes	Clostridia	Clostridiales	Ruminococcaceae	Faecalibacterium
denovo298971	0.94	23.858	13.048	-0.834414	0.0305723	Bacteria	Firmicutes	Clostridia	Clostridiales	Ruminococcaceae	Faecalibacterium
denovo322638	1	1311.88	776.485	-0.750063	0.0207655	Bacteria	Firmicutes	Clostridia	Clostridiales	Ruminococcaceae	Faecalibacterium
denovo192800	0.85	6.764	24.559	1.9088	0.00310246	Bacteria	Firmicutes	Clostridia	Clostridiales	Family XIII	Family XIII AD3011 group
denovo217406	0.96	45.542	112.645	1.3165	0.016067	Bacteria	Firmicutes	Clostridia	Clostridiales	Family XIII	Family XIII AD3011 group
denovo175974	0.15	0.059	156.014	10.1106	0.00412933	Bacteria	Fibrobacteres	Fibrobacteria	Fibrobacterales	Fibrobacteraceae	Fibrobacter
denovo21912	1	120.686	55.519	-1.10158	0.0055036	Bacteria	Firmicutes	Clostridia	Clostridiales	Lachnospiraceae	Fusicatenibacter
denovo264601	0.96	9.42	27.868	1.54355	0.00472509	Bacteria	Epsilonbacteraeota	Campylobacteria	Campylobacterales	Helicobacteraceae	Helicobacter
denovo297763	1	152.559	80.477	-0.92002	0.0180824	Bacteria	Firmicutes	Erysipelotrichia	Erysipelotrichales	Erysipelotrichaceae	Holdemanella
denovo237419	0.98	41.379	19.455	-1.0205	0.0312208	Bacteria	Firmicutes	Clostridia	Clostridiales	Lachnospiraceae	Lachnoclostridium
denovo50144	1	225.432	57.649	-1.97939	1.62892e-06	Bacteria	Firmicutes	Clostridia	Clostridiales	Lachnospiraceae	Lachnoclostridium
denovo213354	0.98	65.823	34.932	-0.904702	0.0413312	Bacteria	Firmicutes	Clostridia	Clostridiales	Lachnospiraceae	Lachnospira
denovo3938	0.87	11.619	5.833	-0.987146	0.0336546	Bacteria	Firmicutes	Clostridia	Clostridiales	Lachnospiraceae	Lachnospira
denovo134369	0.89	19.387	253.279	4.62355	2.16012e-07	Bacteria	Firmicutes	Clostridia	Clostridiales	Lachnospiraceae	Lachnospiraceae AC2044 group
denovo134214	0.77	4.781	17.505	2.05284	0.00787789	Bacteria	Firmicutes	Clostridia	Clostridiales	Lachnospiraceae	Lachnospiraceae NK4A136 group
denovo193225	0.94	14.334	28.435	1.45833	0.0457289	Bacteria	Firmicutes	Clostridia	Clostridiales	Lachnospiraceae	Lachnospiraceae NK4A136 group
denovo242928	1	111.302	226.021	0.968417	0.0125354	Bacteria	Firmicutes	Clostridia	Clostridiales	Lachnospiraceae	Lachnospiraceae NK4A136 group
denovo258070	0.89	5.315	114.927	2.54973	0.000801973	Bacteria	Firmicutes	Clostridia	Clostridiales	Lachnospiraceae	Lachnospiraceae NK4A136 group
denovo284301	0.57	5.056	30.283	3.78465	0.000825679	Bacteria	Firmicutes	Clostridia	Clostridiales	Lachnospiraceae	Lachnospiraceae NK4A136 group
denovo224974	0.87	7.584	17.456	1.26261	0.0421038	Bacteria	Firmicutes	Clostridia	Clostridiales	Lachnospiraceae	Lachnospiraceae NK4B4 group
denovo396056	1	56.544	150.35	1.40861	0.00229659	Bacteria	Firmicutes	Clostridia	Clostridiales	Lachnospiraceae	Lachnospiraceae UCG-001
denovo345492	0.94	20.458	9.45	-1.1024	0.00772894	Bacteria	Firmicutes	Clostridia	Clostridiales	Lachnospiraceae	Lachnospiraceae UCG-004
denovo273606	1	63.085	31.392	-1.00478	0.00256871	Bacteria	Firmicutes	Clostridia	Clostridiales	Lachnospiraceae	Lachnospiraceae UCG-008
denovo376315	0.89	68.409	711.221	4.2423	2.56598e-06	Bacteria	Firmicutes	Clostridia	Clostridiales	Lachnospiraceae	Lachnospiraceae XPB1014 group
denovo205049	1	19.176	36.909	0.907664	0.0253534	Bacteria	Firmicutes	Bacilli	Lactobacillales	Lactobacillaceae	Lactobacillus
denovo211736	0.96	6.438	14.743	1.10782	0.00566682	Bacteria	Firmicutes	Bacilli	Lactobacillales	Lactobacillaceae	Lactobacillus
denovo229657	0.87	15.353	39.362	1.35047	0.0215556	Bacteria	Firmicutes	Bacilli	Lactobacillales	Lactobacillaceae	Lactobacillus
denovo233798	0.81	48.031	25.016	-1.97602	0.0367291	Bacteria	Firmicutes	Bacilli	Lactobacillales	Lactobacillaceae	Lactobacillus
denovo273356	1	70.961	115.904	0.723351	0.032682	Bacteria	Firmicutes	Bacilli	Lactobacillales	Lactobacillaceae	Lactobacillus
denovo274149	1	199.317	112.211	-0.918584	0.0403144	Bacteria	Firmicutes	Bacilli	Lactobacillales	Lactobacillaceae	Lactobacillus
denovo322642	1	47.591	77.564	0.709442	0.0486917	Bacteria	Firmicutes	Bacilli	Lactobacillales	Lactobacillaceae	Lactobacillus
denovo393290	0.87	17.572	48.537	1.43992	0.0207655	Bacteria	Firmicutes	Bacilli	Lactobacillales	Lactobacillaceae	Lactobacillus
denovo65716	1	2600.03	4735.14	0.862224	0.0188118	Bacteria	Firmicutes	Bacilli	Lactobacillales	Lactobacillaceae	Lactobacillus
denovo136230	0.47	336.067	0.234	-9.64193	1.22302e-18	Bacteria	Firmicutes	Negativicutes	Selenomonadales	Veillonellaceae	Megamonas
denovo236983	0.81	5.17	16.538	2.00292	0.0134891	Bacteria	Firmicutes	Negativicutes	Selenomonadales	Veillonellaceae	Megamonas
denovo157669	1	3412.26	1455.25	-1.1871	0.00190639	Bacteria	Firmicutes	Negativicutes	Selenomonadales	Veillonellaceae	Megasphaera
denovo273331	0.96	17.84	6.954	-1.40528	0.000614217	Bacteria	Firmicutes	Negativicutes	Selenomonadales	Veillonellaceae	Megasphaera
denovo302119	1	163.166	72.875	-1.18879	0.00745018	Bacteria	Firmicutes	Negativicutes	Selenomonadales	Veillonellaceae	Megasphaera
denovo382930	0.55	55.748	5.622	-3.25437	0.00476034	Bacteria	Firmicutes	Negativicutes	Selenomonadales	Veillonellaceae	Megasphaera
denovo384072	0.96	41.055	17.029	-1.19499	0.00492244	Bacteria	Firmicutes	Negativicutes	Selenomonadales	Veillonellaceae	Megasphaera
denovo390434	1	61.891	27.662	-1.08135	0.00566682	Bacteria	Firmicutes	Negativicutes	Selenomonadales	Veillonellaceae	Megasphaera
denovo393276	1	98.991	43.042	-1.16283	0.00412933	Bacteria	Firmicutes	Negativicutes	Selenomonadales	Veillonellaceae	Megasphaera
denovo57022	0.98	106.36	53.838	-0.981649	0.0158289	Bacteria	Firmicutes	Negativicutes	Selenomonadales	Veillonellaceae	Megasphaera
denovo63588	1	91.222	37.292	-1.22181	0.000990403	Bacteria	Firmicutes	Negativicutes	Selenomonadales	Veillonellaceae	Megasphaera
denovo99850	0.83	13.02	3.615	-1.78623	0.00109707	Bacteria	Firmicutes	Negativicutes	Selenomonadales	Veillonellaceae	Megasphaera
denovo271490	0.98	27.052	7.174	-1.91591	0.000109571	Bacteria	Firmicutes	Negativicutes	Selenomonadales	Veillonellaceae	Mitsuokella
denovo293709	0.85	16.766	6.904	-1.25379	0.0322427	Bacteria	Firmicutes	Negativicutes	Selenomonadales	Veillonellaceae	Mitsuokella
denovo318041	1	217.16	82.254	-1.40706	0.0130977	Bacteria	Firmicutes	Negativicutes	Selenomonadales	Veillonellaceae	Mitsuokella
denovo228369	0.53	11.111	5.427	-1.91657	0.0340887	Bacteria	Proteobacteria	Gammaproteobacteria	Betaproteobacteriales	Burkholderiaceae	Oligella
denovo143508	1	326.517	187.359	-0.810814	0.0281577	Bacteria	Firmicutes	Clostridia	Clostridiales	Lachnospiraceae	Oribacterium
denovo243688	1	141.752	218.574	0.645151	0.0198879	Bacteria	Firmicutes	Clostridia	Clostridiales	Lachnospiraceae	Oribacterium
denovo315694	1	23.49	44.202	0.880438	0.00394223	Bacteria	Firmicutes	Clostridia	Clostridiales	Ruminococcaceae	Oscillibacter
denovo379078	1	7.476	16.202	1.10784	0.00160309	Bacteria	Firmicutes	Clostridia	Clostridiales	Ruminococcaceae	Oscillibacter
denovo7456	1	33.77	62.287	0.799844	0.0213831	Bacteria	Firmicutes	Clostridia	Clostridiales	Ruminococcaceae	Oscillibacter
denovo3319	1	22.272	64.083	1.48997	5.27634e-05	Bacteria	Firmicutes	Clostridia	Clostridiales	Ruminococcaceae	Oscillospira
denovo1560	0.72	2.047	8.964	2.20112	0.000743487	Bacteria	Bacteroidetes	Bacteroidia	Bacteroidales	Tannerellaceae	Parabacteroides
denovo316111	0.94	7.997	21.746	1.4795	0.0216467	Bacteria	Bacteroidetes	Bacteroidia	Bacteroidales	Tannerellaceae	Parabacteroides
denovo7327	0.87	10.625	29.07	1.39977	0.0458656	Bacteria	Bacteroidetes	Bacteroidia	Bacteroidales	Tannerellaceae	Parabacteroides
denovo277739	1	4.49	57.575	3.69864	8.35432e-17	Bacteria	Firmicutes	Clostridia	Clostridiales	Peptococcaceae	Peptococcus
denovo112724	0.79	4.62	19.554	2.24507	0.00228528	Bacteria	Firmicutes	Negativicutes	Selenomonadales	Acidaminococcaceae	Phascolarctobacterium
denovo206837	0.72	8.168	57.667	3.38955	0.00016774	Bacteria	Firmicutes	Negativicutes	Selenomonadales	Acidaminococcaceae	Phascolarctobacterium
denovo348744	0.85	16.147	67.558	2.68649	0.000841755	Bacteria	Firmicutes	Negativicutes	Selenomonadales	Acidaminococcaceae	Phascolarctobacterium
denovo220614	0.77	4.15	22.491	2.48619	0.000686494	Bacteria	Bacteroidetes	Bacteroidia	Bacteroidales	Prevotellaceae	Prevotella 1
denovo240692	0.81	98.219	788.513	3.01317	0.00375945	Bacteria	Bacteroidetes	Bacteroidia	Bacteroidales	Prevotellaceae	Prevotella 1
denovo260319	0.79	7.318	46.936	2.52834	0.00192769	Bacteria	Bacteroidetes	Bacteroidia	Bacteroidales	Prevotellaceae	Prevotella 1
denovo280353	0.62	24.088	187.108	3.06012	0.0120931	Bacteria	Bacteroidetes	Bacteroidia	Bacteroidales	Prevotellaceae	Prevotella 1
denovo361182	0.55	4.135	26.107	2.6665	0.0145214	Bacteria	Bacteroidetes	Bacteroidia	Bacteroidales	Prevotellaceae	Prevotella 1
denovo15060	0.85	12.159	4.721	-1.24619	0.0144415	Bacteria	Bacteroidetes	Bacteroidia	Bacteroidales	Prevotellaceae	Prevotella 2
denovo289617	1	88.179	50.962	-0.750555	0.0218741	Bacteria	Bacteroidetes	Bacteroidia	Bacteroidales	Prevotellaceae	Prevotella 2
denovo329640	0.98	31.525	17.512	-0.76834	0.0267421	Bacteria	Bacteroidetes	Bacteroidia	Bacteroidales	Prevotellaceae	Prevotella 2
denovo346373	1	37.64	22.128	-0.700818	0.0277675	Bacteria	Bacteroidetes	Bacteroidia	Bacteroidales	Prevotellaceae	Prevotella 2
denovo56979	0.98	54.205	30.44	-0.812117	0.00856878	Bacteria	Bacteroidetes	Bacteroidia	Bacteroidales	Prevotellaceae	Prevotella 2
denovo61934	1	211.27	103.141	-1.03633	0.0111578	Bacteria	Bacteroidetes	Bacteroidia	Bacteroidales	Prevotellaceae	Prevotella 2
denovo199936	1	358.398	187.479	-0.954819	0.00180643	Bacteria	Bacteroidetes	Bacteroidia	Bacteroidales	Prevotellaceae	Prevotella 7
denovo382164	0.87	15.068	6.762	-1.0624	0.0265371	Bacteria	Bacteroidetes	Bacteroidia	Bacteroidales	Prevotellaceae	Prevotella 7
denovo114254	0.96	15.732	8.354	-0.877482	0.014641	Bacteria	Bacteroidetes	Bacteroidia	Bacteroidales	Prevotellaceae	Prevotella 9
denovo115169	0.98	89.374	44.247	-0.99079	0.0179264	Bacteria	Bacteroidetes	Bacteroidia	Bacteroidales	Prevotellaceae	Prevotella 9
denovo11754	1	60.197	31.324	-0.968287	0.00637861	Bacteria	Bacteroidetes	Bacteroidia	Bacteroidales	Prevotellaceae	Prevotella 9
denovo133165	0.96	32.397	72.918	1.08031	0.0292884	Bacteria	Bacteroidetes	Bacteroidia	Bacteroidales	Prevotellaceae	Prevotella 9
denovo138040	1	225.074	143.508	-0.6597	0.00209921	Bacteria	Bacteroidetes	Bacteroidia	Bacteroidales	Prevotellaceae	Prevotella 9
denovo141852	1	98.438	62.084	-0.672753	0.00436385	Bacteria	Bacteroidetes	Bacteroidia	Bacteroidales	Prevotellaceae	Prevotella 9
denovo170085	1	16316.1	10054.3	-0.69962	0.00617245	Bacteria	Bacteroidetes	Bacteroidia	Bacteroidales	Prevotellaceae	Prevotella 9
denovo18698	0.94	17.644	8.943	-1.02038	0.0180824	Bacteria	Bacteroidetes	Bacteroidia	Bacteroidales	Prevotellaceae	Prevotella 9
denovo194017	0.96	32.534	18.365	-0.817367	0.0462179	Bacteria	Bacteroidetes	Bacteroidia	Bacteroidales	Prevotellaceae	Prevotella 9
denovo194156	0.96	22.104	10.474	-1.09211	0.00803405	Bacteria	Bacteroidetes	Bacteroidia	Bacteroidales	Prevotellaceae	Prevotella 9
denovo204467	0.98	37.42	22.784	-0.739236	0.0420467	Bacteria	Bacteroidetes	Bacteroidia	Bacteroidales	Prevotellaceae	Prevotella 9
denovo208838	1	265.141	139.287	-0.9212	0.000677771	Bacteria	Bacteroidetes	Bacteroidia	Bacteroidales	Prevotellaceae	Prevotella 9
denovo220742	0.96	42.069	20.245	-1.0027	0.0140891	Bacteria	Bacteroidetes	Bacteroidia	Bacteroidales	Prevotellaceae	Prevotella 9
denovo22417	1	96.204	47.648	-1.02468	0.00486707	Bacteria	Bacteroidetes	Bacteroidia	Bacteroidales	Prevotellaceae	Prevotella 9
denovo225311	1	1109.02	502.79	-1.12584	0.000662535	Bacteria	Bacteroidetes	Bacteroidia	Bacteroidales	Prevotellaceae	Prevotella 9
denovo235265	0.81	76.895	15.541	-2.34857	0.00371529	Bacteria	Bacteroidetes	Bacteroidia	Bacteroidales	Prevotellaceae	Prevotella 9
denovo248323	0.96	18.651	10.322	-0.924181	0.0410474	Bacteria	Bacteroidetes	Bacteroidia	Bacteroidales	Prevotellaceae	Prevotella 9
denovo251535	1	30.026	13.302	-1.21645	0.000362794	Bacteria	Bacteroidetes	Bacteroidia	Bacteroidales	Prevotellaceae	Prevotella 9
denovo258691	0.96	25.501	12.107	-1.1078	0.0144444	Bacteria	Bacteroidetes	Bacteroidia	Bacteroidales	Prevotellaceae	Prevotella 9
denovo260325	0.74	4.365	35.85	2.65274	0.00333297	Bacteria	Bacteroidetes	Bacteroidia	Bacteroidales	Prevotellaceae	Prevotella 9
denovo269160	0.96	18.691	8.815	-1.18025	0.0111578	Bacteria	Bacteroidetes	Bacteroidia	Bacteroidales	Prevotellaceae	Prevotella 9
denovo271370	0.68	3.386	40.93	3.67866	5.27634e-05	Bacteria	Bacteroidetes	Bacteroidia	Bacteroidales	Prevotellaceae	Prevotella 9
denovo273624	1	413.364	247.813	-0.72922	0.00418089	Bacteria	Bacteroidetes	Bacteroidia	Bacteroidales	Prevotellaceae	Prevotella 9
denovo276225	0.96	12.738	7.503	-0.839491	0.0235829	Bacteria	Bacteroidetes	Bacteroidia	Bacteroidales	Prevotellaceae	Prevotella 9
denovo277535	0.94	11.55	6.821	-0.718381	0.0417476	Bacteria	Bacteroidetes	Bacteroidia	Bacteroidales	Prevotellaceae	Prevotella 9
denovo292628	1	955.206	465.282	-1.0423	0.000646758	Bacteria	Bacteroidetes	Bacteroidia	Bacteroidales	Prevotellaceae	Prevotella 9
denovo306985	0.79	6.229	26.359	2.05847	0.00516815	Bacteria	Bacteroidetes	Bacteroidia	Bacteroidales	Prevotellaceae	Prevotella 9
denovo329744	1	290.758	111.548	-1.43057	0.000825679	Bacteria	Bacteroidetes	Bacteroidia	Bacteroidales	Prevotellaceae	Prevotella 9
denovo344239	1	652.607	356.055	-0.853945	0.00106031	Bacteria	Bacteroidetes	Bacteroidia	Bacteroidales	Prevotellaceae	Prevotella 9
denovo345418	0.98	24.077	10.65	-1.1844	0.000115604	Bacteria	Bacteroidetes	Bacteroidia	Bacteroidales	Prevotellaceae	Prevotella 9
denovo346659	1	32.187	13.714	-1.26115	6.96852e-05	Bacteria	Bacteroidetes	Bacteroidia	Bacteroidales	Prevotellaceae	Prevotella 9
denovo34702	1	158.435	78.976	-1.02587	0.00110691	Bacteria	Bacteroidetes	Bacteroidia	Bacteroidales	Prevotellaceae	Prevotella 9
denovo356954	0.98	40.241	19.277	-1.11775	0.0157939	Bacteria	Bacteroidetes	Bacteroidia	Bacteroidales	Prevotellaceae	Prevotella 9
denovo359134	1	100.671	56.872	-0.836118	0.0388929	Bacteria	Bacteroidetes	Bacteroidia	Bacteroidales	Prevotellaceae	Prevotella 9
denovo359597	1	20.659	9.784	-1.17084	0.000564005	Bacteria	Bacteroidetes	Bacteroidia	Bacteroidales	Prevotellaceae	Prevotella 9
denovo362655	0.94	34.804	13.655	-1.3277	0.00216173	Bacteria	Bacteroidetes	Bacteroidia	Bacteroidales	Prevotellaceae	Prevotella 9
denovo365267	0.94	6.374	19.831	1.5163	0.00311111	Bacteria	Bacteroidetes	Bacteroidia	Bacteroidales	Prevotellaceae	Prevotella 9
denovo372124	0.62	2.271	12.216	2.17339	0.0191809	Bacteria	Bacteroidetes	Bacteroidia	Bacteroidales	Prevotellaceae	Prevotella 9
denovo379134	0.89	15.41	40.934	1.27448	0.0447036	Bacteria	Bacteroidetes	Bacteroidia	Bacteroidales	Prevotellaceae	Prevotella 9
denovo392172	0.81	9.701	4.834	-0.921594	0.0477607	Bacteria	Bacteroidetes	Bacteroidia	Bacteroidales	Prevotellaceae	Prevotella 9
denovo406009	0.87	11.699	5.323	-1.1259	0.0144009	Bacteria	Bacteroidetes	Bacteroidia	Bacteroidales	Prevotellaceae	Prevotella 9
denovo58064	0.96	22.587	9.693	-1.1957	0.00318037	Bacteria	Bacteroidetes	Bacteroidia	Bacteroidales	Prevotellaceae	Prevotella 9
denovo7245	0.96	23.405	11.84	-0.900141	0.0169047	Bacteria	Bacteroidetes	Bacteroidia	Bacteroidales	Prevotellaceae	Prevotella 9
denovo82041	1	468.826	291.687	-0.687397	0.00418089	Bacteria	Bacteroidetes	Bacteroidia	Bacteroidales	Prevotellaceae	Prevotella 9
denovo96228	0.96	19.994	11.302	-0.872901	0.0083569	Bacteria	Bacteroidetes	Bacteroidia	Bacteroidales	Prevotellaceae	Prevotella 9
denovo110144	0.98	92.432	317.74	1.5336	0.0153725	Bacteria	Bacteroidetes	Bacteroidia	Bacteroidales	Prevotellaceae	Prevotellaceae NK3B31 group
denovo148079	0.7	1.871	13.702	3.243	0.000100508	Bacteria	Bacteroidetes	Bacteroidia	Bacteroidales	Prevotellaceae	Prevotellaceae NK3B31 group
denovo168380	0.85	8.683	23.757	1.64597	0.0246177	Bacteria	Bacteroidetes	Bacteroidia	Bacteroidales	Prevotellaceae	Prevotellaceae NK3B31 group
denovo209789	0.81	4.062	12.612	1.44617	0.0462179	Bacteria	Bacteroidetes	Bacteroidia	Bacteroidales	Prevotellaceae	Prevotellaceae NK3B31 group
denovo216287	0.91	31.262	109.566	2.01834	0.00711589	Bacteria	Bacteroidetes	Bacteroidia	Bacteroidales	Prevotellaceae	Prevotellaceae NK3B31 group
denovo256358	0.91	7.15	17.336	1.22004	0.0340887	Bacteria	Bacteroidetes	Bacteroidia	Bacteroidales	Prevotellaceae	Prevotellaceae NK3B31 group
denovo258410	0.66	11.393	59.332	3.74261	0.000200614	Bacteria	Bacteroidetes	Bacteroidia	Bacteroidales	Prevotellaceae	Prevotellaceae NK3B31 group
denovo276423	0.83	10.163	50.893	2.3681	0.00121994	Bacteria	Bacteroidetes	Bacteroidia	Bacteroidales	Prevotellaceae	Prevotellaceae NK3B31 group
denovo279243	0.87	19.539	55.553	1.41541	0.0481474	Bacteria	Bacteroidetes	Bacteroidia	Bacteroidales	Prevotellaceae	Prevotellaceae NK3B31 group
denovo286947	0.89	14.029	65.453	1.85721	0.0101949	Bacteria	Bacteroidetes	Bacteroidia	Bacteroidales	Prevotellaceae	Prevotellaceae NK3B31 group
denovo290693	0.51	3.413	17.171	3.43347	0.00204708	Bacteria	Bacteroidetes	Bacteroidia	Bacteroidales	Prevotellaceae	Prevotellaceae NK3B31 group
denovo301399	1	364.34	1083.19	1.42792	0.0126312	Bacteria	Bacteroidetes	Bacteroidia	Bacteroidales	Prevotellaceae	Prevotellaceae NK3B31 group
denovo322081	0.51	6.925	18.111	2.4858	0.03736	Bacteria	Bacteroidetes	Bacteroidia	Bacteroidales	Prevotellaceae	Prevotellaceae NK3B31 group
denovo33425	0.62	8.294	27.566	2.28061	0.0233569	Bacteria	Bacteroidetes	Bacteroidia	Bacteroidales	Prevotellaceae	Prevotellaceae NK3B31 group
denovo360460	0.43	8.07	66.251	3.92078	0.00333297	Bacteria	Bacteroidetes	Bacteroidia	Bacteroidales	Prevotellaceae	Prevotellaceae NK3B31 group
denovo410563	0.89	10.891	29.106	1.30524	0.020149	Bacteria	Bacteroidetes	Bacteroidia	Bacteroidales	Prevotellaceae	Prevotellaceae NK3B31 group
denovo6347	0.83	6.605	16.932	1.298	0.0419526	Bacteria	Bacteroidetes	Bacteroidia	Bacteroidales	Prevotellaceae	Prevotellaceae NK3B31 group
denovo221178	0.85	40.141	132.308	2.11438	0.0144009	Bacteria	Bacteroidetes	Bacteroidia	Bacteroidales	Prevotellaceae	Prevotellaceae UCG-001
denovo154231	1	48.542	79.256	0.686631	0.0349711	Bacteria	Bacteroidetes	Bacteroidia	Bacteroidales	Prevotellaceae	Prevotellaceae UCG-003
denovo233127	0.45	104.531	250.876	6.69168	1.38367e-05	Bacteria	Bacteroidetes	Bacteroidia	Bacteroidales	Prevotellaceae	Prevotellaceae UCG-003
denovo237288	1	24.175	51.183	1.05923	0.00648183	Bacteria	Bacteroidetes	Bacteroidia	Bacteroidales	Prevotellaceae	Prevotellaceae UCG-003
denovo329481	1	23.357	44.7	0.970588	0.0130977	Bacteria	Bacteroidetes	Bacteroidia	Bacteroidales	Prevotellaceae	Prevotellaceae UCG-003
denovo376264	1	29.137	54.786	0.927745	0.0181764	Bacteria	Bacteroidetes	Bacteroidia	Bacteroidales	Prevotellaceae	Prevotellaceae UCG-003
denovo387611	0.98	18.995	39.689	1.08005	0.0111578	Bacteria	Bacteroidetes	Bacteroidia	Bacteroidales	Prevotellaceae	Prevotellaceae UCG-003
denovo400099	0.85	6	20.937	1.84701	0.00617027	Bacteria	Bacteroidetes	Bacteroidia	Bacteroidales	Prevotellaceae	Prevotellaceae UCG-003
denovo403892	1	1100.4	2578.05	1.17506	0.00282537	Bacteria	Bacteroidetes	Bacteroidia	Bacteroidales	Prevotellaceae	Prevotellaceae UCG-003
denovo101162	0.68	7.053	25.411	2.3171	0.0122887	Bacteria	Bacteroidetes	Bacteroidia	Bacteroidales	Prevotellaceae	Prevotellaceae UCG-004
denovo250485	0.36	6.317	5.329	-2.61534	0.0101418	Bacteria	Proteobacteria	Gammaproteobacteria	Pseudomonadales	Moraxellaceae	Psychrobacter
denovo94463	0.45	0.492	33.53	3.45774	0.00442239	Bacteria	Synergistetes	Synergistia	Synergistales	Synergistaceae	Pyramidobacter
denovo127663	0.74	4.112	41.244	3.19588	0.000126456	Bacteria	Bacteroidetes	Bacteroidia	Bacteroidales	Rikenellaceae	Rikenellaceae RC9 gut group
denovo156891	0.74	3.154	35.403	3.25706	5.50254e-05	Bacteria	Bacteroidetes	Bacteroidia	Bacteroidales	Rikenellaceae	Rikenellaceae RC9 gut group
denovo16548	0.83	4.708	44.435	2.7047	0.000118482	Bacteria	Bacteroidetes	Bacteroidia	Bacteroidales	Rikenellaceae	Rikenellaceae RC9 gut group
denovo167905	0.89	16.538	385.623	3.79127	3.03036e-05	Bacteria	Bacteroidetes	Bacteroidia	Bacteroidales	Rikenellaceae	Rikenellaceae RC9 gut group
denovo193178	0.62	1.035	12.934	3.68026	9.37294e-05	Bacteria	Bacteroidetes	Bacteroidia	Bacteroidales	Rikenellaceae	Rikenellaceae RC9 gut group
denovo197484	0.49	1.662	67.111	4.4206	0.000222972	Bacteria	Bacteroidetes	Bacteroidia	Bacteroidales	Rikenellaceae	Rikenellaceae RC9 gut group
denovo236630	0.68	2.218	31.62	3.41616	0.000111817	Bacteria	Bacteroidetes	Bacteroidia	Bacteroidales	Rikenellaceae	Rikenellaceae RC9 gut group
denovo245442	1	43.429	236.879	2.50647	0.00114985	Bacteria	Bacteroidetes	Bacteroidia	Bacteroidales	Rikenellaceae	Rikenellaceae RC9 gut group
denovo336604	0.4	4.456	36.306	7.62966	6.03407e-09	Bacteria	Bacteroidetes	Bacteroidia	Bacteroidales	Rikenellaceae	Rikenellaceae RC9 gut group
denovo367908	0.96	133.88	1836.88	3.4963	1.39817e-05	Bacteria	Bacteroidetes	Bacteroidia	Bacteroidales	Rikenellaceae	Rikenellaceae RC9 gut group
denovo392340	0.77	2.985	31.108	3.27281	3.92221e-05	Bacteria	Bacteroidetes	Bacteroidia	Bacteroidales	Rikenellaceae	Rikenellaceae RC9 gut group
denovo39943	0.64	1.87	21.207	3.16372	0.000499143	Bacteria	Bacteroidetes	Bacteroidia	Bacteroidales	Rikenellaceae	Rikenellaceae RC9 gut group
denovo407183	0.74	3.481	31.542	3.16981	0.000222142	Bacteria	Bacteroidetes	Bacteroidia	Bacteroidales	Rikenellaceae	Rikenellaceae RC9 gut group
denovo412194	0.62	3.106	41.852	4.73938	1.48996e-06	Bacteria	Bacteroidetes	Bacteroidia	Bacteroidales	Rikenellaceae	Rikenellaceae RC9 gut group
denovo51735	0.72	2.061	22.987	3.49783	1.70625e-05	Bacteria	Bacteroidetes	Bacteroidia	Bacteroidales	Rikenellaceae	Rikenellaceae RC9 gut group
denovo62281	0.72	2.486	32.457	3.46684	3.83397e-05	Bacteria	Bacteroidetes	Bacteroidia	Bacteroidales	Rikenellaceae	Rikenellaceae RC9 gut group
denovo102264	0.89	6.206	19.252	1.9723	0.00113123	Bacteria	Firmicutes	Clostridia	Clostridiales	Lachnospiraceae	Roseburia
denovo184868	0.98	27.935	14.812	-0.967252	0.00203149	Bacteria	Firmicutes	Clostridia	Clostridiales	Lachnospiraceae	Roseburia
denovo185321	0.94	62.046	21.169	-1.23753	0.0425537	Bacteria	Firmicutes	Clostridia	Clostridiales	Lachnospiraceae	Roseburia
denovo208197	1	117.939	240.821	1.14789	0.0294177	Bacteria	Firmicutes	Clostridia	Clostridiales	Lachnospiraceae	Roseburia
denovo265962	0.94	4.821	10.481	1.06796	0.0487504	Bacteria	Firmicutes	Clostridia	Clostridiales	Lachnospiraceae	Roseburia
denovo275720	1	208.016	98.104	-1.07079	0.000230362	Bacteria	Firmicutes	Clostridia	Clostridiales	Lachnospiraceae	Roseburia
denovo412574	1	80	39.889	-0.929685	0.00292688	Bacteria	Firmicutes	Clostridia	Clostridiales	Lachnospiraceae	Roseburia
denovo23121	0.98	26.226	60.298	1.24549	0.000968523	Bacteria	Firmicutes	Clostridia	Clostridiales	Ruminococcaceae	Ruminiclostridium 5
denovo138934	0.98	13.958	84.255	2.2964	0.000229807	Bacteria	Firmicutes	Clostridia	Clostridiales	Ruminococcaceae	Ruminiclostridium 6
denovo208655	1	32.878	73.207	1.14889	0.0106481	Bacteria	Firmicutes	Clostridia	Clostridiales	Ruminococcaceae	Ruminiclostridium 6
denovo227734	1	39.951	95.188	1.21259	0.032682	Bacteria	Firmicutes	Clostridia	Clostridiales	Ruminococcaceae	Ruminiclostridium 6
denovo25827	0.74	4.318	21.85	2.34969	0.00375945	Bacteria	Firmicutes	Clostridia	Clostridiales	Ruminococcaceae	Ruminiclostridium 6
denovo381171	0.89	24.273	74.179	1.72985	0.0151152	Bacteria	Firmicutes	Clostridia	Clostridiales	Ruminococcaceae	Ruminiclostridium 6
denovo40713	0.49	1.761	33.141	4.77426	0.000133144	Bacteria	Firmicutes	Clostridia	Clostridiales	Ruminococcaceae	Ruminiclostridium 6
denovo82918	0.89	3.866	14	1.75498	2.31374e-05	Bacteria	Firmicutes	Clostridia	Clostridiales	Ruminococcaceae	Ruminiclostridium 9
denovo23240	1	32.831	82.982	1.31754	0.0130977	Bacteria	Firmicutes	Clostridia	Clostridiales	Ruminococcaceae	Ruminococcaceae NK4A214 group
denovo284901	1	105.937	265.549	1.23479	0.0188357	Bacteria	Firmicutes	Clostridia	Clostridiales	Ruminococcaceae	Ruminococcaceae NK4A214 group
denovo136054	1	338.675	724.018	1.07116	0.00340826	Bacteria	Firmicutes	Clostridia	Clostridiales	Ruminococcaceae	Ruminococcaceae UCG-002
denovo168371	0.87	3.936	10.153	1.34203	0.00967545	Bacteria	Firmicutes	Clostridia	Clostridiales	Ruminococcaceae	Ruminococcaceae UCG-002
denovo305296	0.98	6.761	82.96	3.59394	6.5771e-09	Bacteria	Firmicutes	Clostridia	Clostridiales	Ruminococcaceae	Ruminococcaceae UCG-002
denovo335567	0.79	1.759	48.873	4.86647	3.55373e-11	Bacteria	Firmicutes	Clostridia	Clostridiales	Ruminococcaceae	Ruminococcaceae UCG-002
denovo399535	1	222.465	469.237	1.05301	0.0115875	Bacteria	Firmicutes	Clostridia	Clostridiales	Ruminococcaceae	Ruminococcaceae UCG-002
denovo271219	0.96	73.41	38.689	-0.999329	0.0195046	Bacteria	Firmicutes	Clostridia	Clostridiales	Ruminococcaceae	Ruminococcaceae UCG-003
denovo227214	0.94	9.424	24.044	1.46386	0.0237569	Bacteria	Firmicutes	Clostridia	Clostridiales	Ruminococcaceae	Ruminococcaceae UCG-004
denovo10042	0.72	1.989	11.612	2.11787	0.00706988	Bacteria	Firmicutes	Clostridia	Clostridiales	Ruminococcaceae	Ruminococcaceae UCG-005
denovo117096	1	89.443	278.223	1.84443	0.00127844	Bacteria	Firmicutes	Clostridia	Clostridiales	Ruminococcaceae	Ruminococcaceae UCG-005
denovo128178	1	135.649	281.603	0.958794	0.0288372	Bacteria	Firmicutes	Clostridia	Clostridiales	Ruminococcaceae	Ruminococcaceae UCG-005
denovo195233	0.89	4.466	10.822	1.27851	0.0237245	Bacteria	Firmicutes	Clostridia	Clostridiales	Ruminococcaceae	Ruminococcaceae UCG-005
denovo225497	0.79	2.885	15.14	2.30598	0.00246848	Bacteria	Firmicutes	Clostridia	Clostridiales	Ruminococcaceae	Ruminococcaceae UCG-005
denovo261752	0.94	6.396	13.056	1.10094	0.0349222	Bacteria	Firmicutes	Clostridia	Clostridiales	Ruminococcaceae	Ruminococcaceae UCG-005
denovo292173	0.94	15.96	74.756	2.23046	0.00056873	Bacteria	Firmicutes	Clostridia	Clostridiales	Ruminococcaceae	Ruminococcaceae UCG-005
denovo334706	1	137.583	358.329	1.45215	0.00102269	Bacteria	Firmicutes	Clostridia	Clostridiales	Ruminococcaceae	Ruminococcaceae UCG-005
denovo358307	0.96	6.088	11.474	1.06419	0.032682	Bacteria	Firmicutes	Clostridia	Clostridiales	Ruminococcaceae	Ruminococcaceae UCG-005
denovo399906	0.94	6.924	16.914	1.45623	0.000682449	Bacteria	Firmicutes	Clostridia	Clostridiales	Ruminococcaceae	Ruminococcaceae UCG-005
denovo69550	0.96	7.604	14.955	1.10678	0.0457827	Bacteria	Firmicutes	Clostridia	Clostridiales	Ruminococcaceae	Ruminococcaceae UCG-005
denovo98570	1	16.957	29.064	0.887811	0.0130977	Bacteria	Firmicutes	Clostridia	Clostridiales	Ruminococcaceae	Ruminococcaceae UCG-005
denovo400265	0.96	16.014	96.263	2.61858	5.27634e-05	Bacteria	Firmicutes	Clostridia	Clostridiales	Ruminococcaceae	Ruminococcaceae UCG-009
denovo14036	0.32	0.01	36.033	5.50527	0.000135883	Bacteria	Firmicutes	Clostridia	Clostridiales	Ruminococcaceae	Ruminococcaceae UCG-010
denovo154430	0.72	2.667	12.06	2.3414	0.000646758	Bacteria	Firmicutes	Clostridia	Clostridiales	Ruminococcaceae	Ruminococcaceae UCG-010
denovo164646	0.98	24.078	71.165	1.51267	0.00430891	Bacteria	Firmicutes	Clostridia	Clostridiales	Ruminococcaceae	Ruminococcaceae UCG-010
denovo226866	0.94	11.656	29.035	1.31369	0.0146253	Bacteria	Firmicutes	Clostridia	Clostridiales	Ruminococcaceae	Ruminococcaceae UCG-010
denovo253672	0.74	8.466	47.26	2.95889	0.00192383	Bacteria	Firmicutes	Clostridia	Clostridiales	Ruminococcaceae	Ruminococcaceae UCG-010
denovo254877	0.91	51.528	307.382	3.23261	1.63202e-05	Bacteria	Firmicutes	Clostridia	Clostridiales	Ruminococcaceae	Ruminococcaceae UCG-010
denovo259679	0.72	3.246	23.169	2.93639	0.000299766	Bacteria	Firmicutes	Clostridia	Clostridiales	Ruminococcaceae	Ruminococcaceae UCG-010
denovo29765	0.96	8.405	18.718	1.10047	0.0317665	Bacteria	Firmicutes	Clostridia	Clostridiales	Ruminococcaceae	Ruminococcaceae UCG-010
denovo305879	0.38	0.435	12.083	4.67357	0.00046593	Bacteria	Firmicutes	Clostridia	Clostridiales	Ruminococcaceae	Ruminococcaceae UCG-010
denovo43998	0.6	0.458	60.39	6.51575	8.42902e-11	Bacteria	Firmicutes	Clostridia	Clostridiales	Ruminococcaceae	Ruminococcaceae UCG-010
denovo51390	0.98	7.344	14.857	1.1052	0.00476034	Bacteria	Firmicutes	Clostridia	Clostridiales	Ruminococcaceae	Ruminococcaceae UCG-010
denovo74656	0.85	7.098	29.632	2.00961	0.00180636	Bacteria	Firmicutes	Clostridia	Clostridiales	Ruminococcaceae	Ruminococcaceae UCG-010
denovo78840	0.77	1.633	10.664	2.60358	9.66656e-06	Bacteria	Firmicutes	Clostridia	Clostridiales	Ruminococcaceae	Ruminococcaceae UCG-010
denovo83054	0.94	15.792	34.506	1.10937	0.0438092	Bacteria	Firmicutes	Clostridia	Clostridiales	Ruminococcaceae	Ruminococcaceae UCG-010
denovo181856	0.74	4.09	12.846	1.67116	0.0113049	Bacteria	Firmicutes	Clostridia	Clostridiales	Ruminococcaceae	Ruminococcaceae UCG-013
denovo228114	0.77	6.869	23.365	1.72138	0.0410474	Bacteria	Firmicutes	Clostridia	Clostridiales	Ruminococcaceae	Ruminococcaceae UCG-013
denovo6437	0.7	2.072	10.503	2.50596	0.00284714	Bacteria	Firmicutes	Clostridia	Clostridiales	Ruminococcaceae	Ruminococcaceae UCG-013
denovo167107	0.94	11.032	98.694	1.48318	0.0206336	Bacteria	Firmicutes	Clostridia	Clostridiales	Ruminococcaceae	Ruminococcaceae UCG-014
denovo188912	0.36	0.666	35.841	4.52323	0.00208107	Bacteria	Firmicutes	Clostridia	Clostridiales	Ruminococcaceae	Ruminococcaceae UCG-014
denovo246128	0.89	22.377	10.467	-1.24094	0.032682	Bacteria	Firmicutes	Clostridia	Clostridiales	Ruminococcaceae	Ruminococcaceae UCG-014
denovo279545	0.77	15.167	34.3	2.41978	0.00763396	Bacteria	Firmicutes	Clostridia	Clostridiales	Ruminococcaceae	Ruminococcaceae UCG-014
denovo333885	0.94	21.605	75.905	1.85299	0.00814852	Bacteria	Firmicutes	Clostridia	Clostridiales	Ruminococcaceae	Ruminococcaceae UCG-014
denovo366521	0.6	8.715	13.153	2.99003	0.00412045	Bacteria	Firmicutes	Clostridia	Clostridiales	Ruminococcaceae	Ruminococcaceae UCG-014
denovo3918	0.98	21.76	60.724	1.45874	0.00235754	Bacteria	Firmicutes	Clostridia	Clostridiales	Ruminococcaceae	Ruminococcaceae UCG-014
denovo391851	0.74	4.137	17.677	2.12463	0.00637861	Bacteria	Firmicutes	Clostridia	Clostridiales	Ruminococcaceae	Ruminococcaceae UCG-014
denovo128676	0.94	6.366	59.571	2.77738	8.9218e-05	Bacteria	Firmicutes	Clostridia	Clostridiales	Ruminococcaceae	Ruminococcus 1
denovo202187	0.79	3.49	15.463	2.38079	0.0026756	Bacteria	Firmicutes	Clostridia	Clostridiales	Ruminococcaceae	Ruminococcus 1
denovo213136	0.72	2.023	18.802	3.46465	3.92221e-05	Bacteria	Firmicutes	Clostridia	Clostridiales	Ruminococcaceae	Ruminococcus 1
denovo236563	0.96	30.668	14.372	-1.02136	0.020668	Bacteria	Firmicutes	Clostridia	Clostridiales	Ruminococcaceae	Ruminococcus 1
denovo26224	1	160.915	58.235	-1.44326	0.00016774	Bacteria	Firmicutes	Clostridia	Clostridiales	Ruminococcaceae	Ruminococcus 1
denovo306277	0.91	9.504	21.443	1.31163	0.0427032	Bacteria	Firmicutes	Clostridia	Clostridiales	Ruminococcaceae	Ruminococcus 1
denovo362822	0.87	13.113	36.027	1.44507	0.0425537	Bacteria	Firmicutes	Clostridia	Clostridiales	Ruminococcaceae	Ruminococcus 1
denovo72254	0.7	3.016	11.715	1.84288	0.0180824	Bacteria	Firmicutes	Clostridia	Clostridiales	Ruminococcaceae	Ruminococcus 1
denovo54935	0.96	17.628	76.634	1.81346	0.000341929	Bacteria	Firmicutes	Clostridia	Clostridiales	Ruminococcaceae	Ruminococcus 2
denovo225467	0.89	169.969	26.219	-2.16578	0.00329011	Bacteria	Firmicutes	Clostridia	Clostridiales	Clostridiaceae 1	Sarcina
denovo23360	0.94	9.562	25.086	1.1088	0.0216838	Bacteria	Firmicutes	Negativicutes	Selenomonadales	Veillonellaceae	Selenomonas 1
denovo401777	0.89	9.26	22.097	1.60541	0.00876418	Bacteria	Firmicutes	Negativicutes	Selenomonadales	Veillonellaceae	Selenomonas 1
denovo31231	0.64	10.278	98.924	5.1961	1.48996e-06	Bacteria	Firmicutes	Negativicutes	Selenomonadales	Veillonellaceae	Selenomonas 3
denovo378129	0.94	36.396	14.692	-1.65946	0.000305819	Bacteria	Firmicutes	Clostridia	Clostridiales	Lachnospiraceae	Shuttleworthia
denovo388225	1	177.522	66.537	-1.36806	0.00018951	Bacteria	Firmicutes	Erysipelotrichia	Erysipelotrichales	Erysipelotrichaceae	Solobacterium
denovo166485	0.87	3.975	9.983	1.4612	0.00701573	Bacteria	Spirochaetes	Spirochaetia	Spirochaetales	Spirochaetaceae	Sphaerochaeta
denovo310002	0.91	26.431	65.611	1.33624	0.0462179	Bacteria	Spirochaetes	Spirochaetia	Spirochaetales	Spirochaetaceae	Sphaerochaeta
denovo46361	0.96	63.744	144.092	1.11039	0.0462179	Bacteria	Spirochaetes	Spirochaetia	Spirochaetales	Spirochaetaceae	Sphaerochaeta
denovo4785	0.96	33.213	118.233	1.79625	0.00415129	Bacteria	Spirochaetes	Spirochaetia	Spirochaetales	Spirochaetaceae	Sphaerochaeta
denovo20728	0.94	9.326	22.335	1.25616	0.0179264	Bacteria	Firmicutes	Bacilli	Lactobacillales	Streptococcaceae	Streptococcus
denovo211459	1	635.687	1798.42	1.47775	0.0125354	Bacteria	Firmicutes	Bacilli	Lactobacillales	Streptococcaceae	Streptococcus
denovo223541	0.91	18.064	44.795	1.30919	0.0252724	Bacteria	Firmicutes	Bacilli	Lactobacillales	Streptococcaceae	Streptococcus
denovo26443	0.85	15.436	35.453	1.22892	0.0480627	Bacteria	Firmicutes	Bacilli	Lactobacillales	Streptococcaceae	Streptococcus
denovo265917	0.91	9.611	23.985	1.29739	0.0169861	Bacteria	Firmicutes	Bacilli	Lactobacillales	Streptococcaceae	Streptococcus
denovo4445	1	16.854	9.405	-0.840254	0.0186182	Bacteria	Firmicutes	Clostridia	Clostridiales	Ruminococcaceae	Subdoligranulum
denovo10261	1	1283.72	522.562	-1.23512	0.0178389	Bacteria	Proteobacteria	Gammaproteobacteria	Aeromonadales	Succinivibrionaceae	Succinivibrio
denovo116883	0.91	27.404	9.566	-1.56597	0.00384858	Bacteria	Proteobacteria	Gammaproteobacteria	Aeromonadales	Succinivibrionaceae	Succinivibrio
denovo391361	0.83	20.179	6.75	-1.52827	0.00895214	Bacteria	Proteobacteria	Gammaproteobacteria	Aeromonadales	Succinivibrionaceae	Succinivibrio
denovo81891	0.85	15.694	5.298	-1.60427	0.00302916	Bacteria	Proteobacteria	Gammaproteobacteria	Aeromonadales	Succinivibrionaceae	Succinivibrio
denovo121872	0.79	11.625	1902.36	8.08489	8.35432e-17	Bacteria	Spirochaetes	Spirochaetia	Spirochaetales	Spirochaetaceae	Treponema 2
denovo15516	0.85	494.162	1598.68	2.34855	0.0487623	Bacteria	Spirochaetes	Spirochaetia	Spirochaetales	Spirochaetaceae	Treponema 2
denovo192383	0.55	2.387	36.803	4.62558	4.9453e-05	Bacteria	Spirochaetes	Spirochaetia	Spirochaetales	Spirochaetaceae	Treponema 2
denovo194088	0.49	3.024	22.146	3.89105	0.00121994	Bacteria	Spirochaetes	Spirochaetia	Spirochaetales	Spirochaetaceae	Treponema 2
denovo238814	0.3	0.204	78.663	9.28168	9.03415e-09	Bacteria	Spirochaetes	Spirochaetia	Spirochaetales	Spirochaetaceae	Treponema 2
denovo266912	0.47	0.082	110.706	8.65235	1.34799e-12	Bacteria	Spirochaetes	Spirochaetia	Spirochaetales	Spirochaetaceae	Treponema 2
denovo369989	0.45	0.468	34.247	6.13163	5.04417e-07	Bacteria	Spirochaetes	Spirochaetia	Spirochaetales	Spirochaetaceae	Treponema 2
denovo99160	0.36	0	21.436	6.81447	1.51343e-07	Bacteria	Spirochaetes	Spirochaetia	Spirochaetales	Spirochaetaceae	Treponema 2
denovo128670	0.66	13.389	141.854	3.81282	0.000662535	Bacteria	Unclassified_Bacteria	Unclassified_Bacteria	Unclassified_Bacteria	Unclassified_Bacteria	Unclassified_Bacteria
denovo13610	0.77	80.38	33.836	-3.12169	0.000405192	Bacteria	Bacteroidetes	Bacteroidia	Bacteroidales	Bacteroidales RF16 group	Unclassified_Bacteroidales RF16 group
denovo256542	0.38	4.508	222.818	7.03934	0.000135883	Bacteria	Bacteroidetes	Bacteroidia	Bacteroidales	Bacteroidales RF16 group	Unclassified_Bacteroidales RF16 group
denovo15332	0.83	14.833	5.587	-1.36243	0.0169047	Bacteria	Firmicutes	Clostridia	Clostridiales	Clostridiaceae 1	Unclassified_Clostridiaceae 1
denovo114785	0.7	3.21	14.476	2.26749	0.00256871	Bacteria	Firmicutes	Clostridia	Clostridiales	Clostridiales vadinBB60 group	Unclassified_Clostridiales vadinBB60 group
denovo222606	0.21	0	9.109	4.53069	0.031182	Bacteria	Firmicutes	Clostridia	Clostridiales	Clostridiales vadinBB60 group	Unclassified_Clostridiales vadinBB60 group
denovo269	0.91	5.249	23.578	1.9817	0.00075186	Bacteria	Firmicutes	Clostridia	Clostridiales	Clostridiales vadinBB60 group	Unclassified_Clostridiales vadinBB60 group
denovo295861	0.55	1.898	35.817	4.60342	6.03788e-05	Bacteria	Firmicutes	Clostridia	Clostridiales	Clostridiales vadinBB60 group	Unclassified_Clostridiales vadinBB60 group
denovo371202	0.81	3.929	10.327	1.40869	0.0230453	Bacteria	Firmicutes	Clostridia	Clostridiales	Clostridiales vadinBB60 group	Unclassified_Clostridiales vadinBB60 group
denovo384058	0.62	2.932	34.418	3.25325	0.00192383	Bacteria	Firmicutes	Clostridia	Clostridiales	Clostridiales vadinBB60 group	Unclassified_Clostridiales vadinBB60 group
denovo393685	0.85	3.072	9.484	1.67198	0.00637861	Bacteria	Firmicutes	Clostridia	Clostridiales	Clostridiales vadinBB60 group	Unclassified_Clostridiales vadinBB60 group
denovo7131	0.72	5.314	24.403	2.08027	0.0153263	Bacteria	Firmicutes	Clostridia	Clostridiales	Clostridiales vadinBB60 group	Unclassified_Clostridiales vadinBB60 group
denovo7791	1	21.71	40.152	0.929848	0.0144228	Bacteria	Firmicutes	Clostridia	Clostridiales	Clostridiales vadinBB60 group	Unclassified_Clostridiales vadinBB60 group
denovo80190	0.55	23.111	61.952	2.86169	0.0235829	Bacteria	Firmicutes	Clostridia	Clostridiales	Clostridiales vadinBB60 group	Unclassified_Clostridiales vadinBB60 group
denovo84939	0.72	21.454	84.267	2.64806	0.00412045	Bacteria	Firmicutes	Clostridia	Clostridiales	Clostridiales vadinBB60 group	Unclassified_Clostridiales vadinBB60 group
denovo307595	0.79	3.71	18.242	2.84478	9.7397e-05	Bacteria	Firmicutes	Unclassified_Firmicutes	Unclassified_Firmicutes	Unclassified_Firmicutes	Unclassified_Firmicutes
denovo192288	0.94	17.732	80.422	2.02041	0.00210151	Bacteria	Cyanobacteria	Melainabacteria	Gastranaerophilales	Unclassified_Gastranaerophilales	Unclassified_Gastranaerophilales
denovo272505	0.45	3.086	27.935	4.4879	0.000427031	Bacteria	Cyanobacteria	Melainabacteria	Gastranaerophilales	Unclassified_Gastranaerophilales	Unclassified_Gastranaerophilales
denovo59056	0.74	1.584	23.275	4.00329	1.12644e-06	Bacteria	Tenericutes	Mollicutes	Izimaplasmatales	Unclassified_Izimaplasmatales	Unclassified_Izimaplasmatales
denovo14725	1	9.139	77.256	2.27436	3.03036e-05	Bacteria	Firmicutes	Clostridia	Clostridiales	Lachnospiraceae	Unclassified_Lachnospiraceae
denovo155134	0.89	16.028	63.897	1.98812	0.0130977	Bacteria	Firmicutes	Clostridia	Clostridiales	Lachnospiraceae	Unclassified_Lachnospiraceae
denovo318800	0.96	13.45	7.155	-0.971074	0.00731418	Bacteria	Firmicutes	Clostridia	Clostridiales	Lachnospiraceae	Unclassified_Lachnospiraceae
denovo355626	0.62	3.428	17.094	2.78543	0.0102526	Bacteria	Firmicutes	Clostridia	Clostridiales	Lachnospiraceae	Unclassified_Lachnospiraceae
denovo371212	0.85	5.106	18.182	1.80477	0.00375945	Bacteria	Firmicutes	Clostridia	Clostridiales	Lachnospiraceae	Unclassified_Lachnospiraceae
denovo53634	0.96	40.323	23.304	-0.809761	0.0397595	Bacteria	Firmicutes	Clostridia	Clostridiales	Lachnospiraceae	Unclassified_Lachnospiraceae
denovo54021	0.94	5.84	16.242	1.61565	0.00159165	Bacteria	Firmicutes	Clostridia	Clostridiales	Lachnospiraceae	Unclassified_Lachnospiraceae
denovo83992	0.85	4.135	16.114	1.94863	0.00174896	Bacteria	Firmicutes	Clostridia	Clostridiales	Lachnospiraceae	Unclassified_Lachnospiraceae
denovo93179	1	494.437	271.452	-0.890993	0.00806741	Bacteria	Firmicutes	Clostridia	Clostridiales	Lachnospiraceae	Unclassified_Lachnospiraceae
denovo263087	0.81	6.69	16.164	1.57898	0.0386135	Bacteria	Tenericutes	Mollicutes	Mollicutes RF39	Unclassified_Mollicutes RF39	Unclassified_Mollicutes RF39
denovo299437	0.45	1.5	15.623	3.74894	0.00302916	Bacteria	Tenericutes	Mollicutes	Mollicutes RF39	Unclassified_Mollicutes RF39	Unclassified_Mollicutes RF39
denovo106577	0.64	1.057	133.364	7.45445	8.03584e-20	Bacteria	Bacteroidetes	Bacteroidia	Bacteroidales	Muribaculaceae	Unclassified_Muribaculaceae
denovo114471	0.77	35.44	181.757	3.83963	0.000129685	Bacteria	Bacteroidetes	Bacteroidia	Bacteroidales	Muribaculaceae	Unclassified_Muribaculaceae
denovo175806	0.81	93.924	38.045	-1.71674	0.0267366	Bacteria	Bacteroidetes	Bacteroidia	Bacteroidales	Muribaculaceae	Unclassified_Muribaculaceae
denovo227004	0.6	45.285	13.016	-2.3538	0.0305245	Bacteria	Bacteroidetes	Bacteroidia	Bacteroidales	Muribaculaceae	Unclassified_Muribaculaceae
denovo227108	0.6	97.966	310.892	3.14147	0.0182326	Bacteria	Bacteroidetes	Bacteroidia	Bacteroidales	Muribaculaceae	Unclassified_Muribaculaceae
denovo230619	0.45	0.755	35.598	5.38877	5.11113e-07	Bacteria	Bacteroidetes	Bacteroidia	Bacteroidales	Muribaculaceae	Unclassified_Muribaculaceae
denovo266179	0.62	5.392	47.448	4.26867	4.34238e-05	Bacteria	Bacteroidetes	Bacteroidia	Bacteroidales	Muribaculaceae	Unclassified_Muribaculaceae
denovo275844	0.89	4.033	13.193	1.74425	0.00196969	Bacteria	Bacteroidetes	Bacteroidia	Bacteroidales	Muribaculaceae	Unclassified_Muribaculaceae
denovo377971	0.91	95.914	489.824	2.34807	0.00102322	Bacteria	Bacteroidetes	Bacteroidia	Bacteroidales	Muribaculaceae	Unclassified_Muribaculaceae
denovo56540	0.62	22.665	193.118	2.24896	0.0325234	Bacteria	Bacteroidetes	Bacteroidia	Bacteroidales	Muribaculaceae	Unclassified_Muribaculaceae
denovo109658	0.64	1.545	26.437	4.28949	2.56598e-06	Bacteria	Bacteroidetes	Bacteroidia	Bacteroidales	p-2534-18B5 gut group	Unclassified_p-2534-18B5 gut group
denovo164685	0.62	1.642	31.228	4.62773	1.70528e-06	Bacteria	Bacteroidetes	Bacteroidia	Bacteroidales	p-2534-18B5 gut group	Unclassified_p-2534-18B5 gut group
denovo190572	0.53	1.969	26.029	4.15572	0.000120137	Bacteria	Bacteroidetes	Bacteroidia	Bacteroidales	p-2534-18B5 gut group	Unclassified_p-2534-18B5 gut group
denovo233045	0.62	3.098	48.753	4.25665	3.03036e-05	Bacteria	Bacteroidetes	Bacteroidia	Bacteroidales	p-2534-18B5 gut group	Unclassified_p-2534-18B5 gut group
denovo247237	0.83	73.73	1794.93	4.84743	7.75092e-07	Bacteria	Bacteroidetes	Bacteroidia	Bacteroidales	p-2534-18B5 gut group	Unclassified_p-2534-18B5 gut group
denovo277	0.55	1.899	31.561	4.42045	2.72535e-05	Bacteria	Bacteroidetes	Bacteroidia	Bacteroidales	p-2534-18B5 gut group	Unclassified_p-2534-18B5 gut group
denovo350484	0.6	1.602	28.601	4.66755	2.86398e-06	Bacteria	Bacteroidetes	Bacteroidia	Bacteroidales	p-2534-18B5 gut group	Unclassified_p-2534-18B5 gut group
denovo250171	0.43	92.295	380.383	6.51778	5.83255e-05	Bacteria	Bacteroidetes	Bacteroidia	Bacteroidales	Paludibacteraceae	Unclassified_Paludibacteraceae
denovo196198	0.79	3.52	19.774	2.79391	9.0048e-05	Bacteria	Firmicutes	Clostridia	Clostridiales	Peptococcaceae	Unclassified_Peptococcaceae
denovo219630	1	236.683	136.229	-0.80625	0.0025587	Bacteria	Firmicutes	Clostridia	Clostridiales	Peptostreptococcaceae	Unclassified_Peptostreptococcaceae
denovo300720	0.83	18.767	3.548	-2.36909	5.27634e-05	Bacteria	Firmicutes	Clostridia	Clostridiales	Peptostreptococcaceae	Unclassified_Peptostreptococcaceae
denovo364725	0.72	16.313	2.527	-2.6934	6.64904e-05	Bacteria	Firmicutes	Clostridia	Clostridiales	Peptostreptococcaceae	Unclassified_Peptostreptococcaceae
denovo221749	0.57	5.529	17.5	2.21767	0.0452711	Bacteria	Bacteroidetes	Bacteroidia	Bacteroidales	Prevotellaceae	Unclassified_Prevotellaceae
denovo363712	1	156.312	78.507	-0.989967	0.00292688	Bacteria	Bacteroidetes	Bacteroidia	Bacteroidales	Prevotellaceae	Unclassified_Prevotellaceae
denovo408719	0.89	27.366	243.086	3.03383	0.000625904	Bacteria	Bacteroidetes	Bacteroidia	Bacteroidales	Prevotellaceae	Unclassified_Prevotellaceae
denovo110241	0.38	0.576	23.718	5.19768	4.53808e-05	Bacteria	Proteobacteria	Alphaproteobacteria	Rhodospirillales	Unclassified_Rhodospirillales	Unclassified_Rhodospirillales
denovo121770	0.96	6.206	25.997	2.10135	1.8625e-05	Bacteria	Firmicutes	Clostridia	Clostridiales	Ruminococcaceae	Unclassified_Ruminococcaceae
denovo150643	0.74	2.223	9.464	2.01335	0.00430974	Bacteria	Firmicutes	Clostridia	Clostridiales	Ruminococcaceae	Unclassified_Ruminococcaceae
denovo234963	1	71.838	190.274	1.51275	9.66656e-06	Bacteria	Firmicutes	Clostridia	Clostridiales	Ruminococcaceae	Unclassified_Ruminococcaceae
denovo273762	1	22.058	52.639	1.16625	0.00525516	Bacteria	Firmicutes	Clostridia	Clostridiales	Ruminococcaceae	Unclassified_Ruminococcaceae
denovo283888	0.98	11.034	18.081	0.754684	0.0462179	Bacteria	Firmicutes	Clostridia	Clostridiales	Ruminococcaceae	Unclassified_Ruminococcaceae
denovo336426	1	106.59	207.122	0.99053	0.0453112	Bacteria	Firmicutes	Clostridia	Clostridiales	Ruminococcaceae	Unclassified_Ruminococcaceae
denovo379792	1	22.183	35.272	0.653827	0.0380444	Bacteria	Firmicutes	Clostridia	Clostridiales	Ruminococcaceae	Unclassified_Ruminococcaceae
denovo386249	0.85	5.838	52.331	3.01351	1.48996e-06	Bacteria	Firmicutes	Clostridia	Clostridiales	Ruminococcaceae	Unclassified_Ruminococcaceae
denovo48917	1	35.888	78.741	1.28898	0.00812958	Bacteria	Firmicutes	Clostridia	Clostridiales	Ruminococcaceae	Unclassified_Ruminococcaceae
denovo57487	1	328.037	212.938	-0.639331	0.0237207	Bacteria	Firmicutes	Clostridia	Clostridiales	Ruminococcaceae	Unclassified_Ruminococcaceae
denovo69577	0.87	5.071	12.598	1.40306	0.00340826	Bacteria	Firmicutes	Clostridia	Clostridiales	Ruminococcaceae	Unclassified_Ruminococcaceae
denovo72993	0.85	13.693	75.293	2.48644	0.000434535	Bacteria	Firmicutes	Clostridia	Clostridiales	Ruminococcaceae	Unclassified_Ruminococcaceae
denovo270874	0.91	49.812	23.314	-1.06399	0.0336546	Bacteria	Proteobacteria	Gammaproteobacteria	Aeromonadales	Succinivibrionaceae	Unclassified_Succinivibrionaceae
denovo271692	0.85	14.819	3.882	-1.8825	0.000617189	Bacteria	Proteobacteria	Gammaproteobacteria	Aeromonadales	Succinivibrionaceae	Unclassified_Succinivibrionaceae
denovo372126	0.87	28.838	9.079	-1.59796	0.0015794	Bacteria	Proteobacteria	Gammaproteobacteria	Aeromonadales	Succinivibrionaceae	Unclassified_Succinivibrionaceae
denovo66142	0.77	14.271	269.596	2.59552	0.00715465	Bacteria	Proteobacteria	Gammaproteobacteria	Betaproteobacteriales	T34	Unclassified_T34
denovo139573	0.72	9.66	4.161	-1.4217	0.0413312	Bacteria	Firmicutes	Negativicutes	Selenomonadales	Veillonellaceae	Unclassified_Veillonellaceae
denovo216403	0.89	10.052	35.402	1.62135	0.0144009	Bacteria	Firmicutes	Negativicutes	Selenomonadales	Veillonellaceae	Unclassified_Veillonellaceae
denovo294640	1	341.608	147.599	-1.70142	0.0102831	Bacteria	Firmicutes	Negativicutes	Selenomonadales	Veillonellaceae	Unclassified_Veillonellaceae
denovo298250	0.98	67.692	26.847	-1.26417	0.0020522	Bacteria	Firmicutes	Negativicutes	Selenomonadales	Veillonellaceae	Unclassified_Veillonellaceae
denovo412473	0.91	40.837	156.461	1.76457	0.0236005	Bacteria	Firmicutes	Negativicutes	Selenomonadales	Veillonellaceae	Unclassified_Veillonellaceae
denovo48318	0.89	16.496	54.164	1.51965	0.0349222	Bacteria	Firmicutes	Negativicutes	Selenomonadales	Veillonellaceae	Unclassified_Veillonellaceae
denovo333180	0.79	4.698	13.115	1.46616	0.0388929	Bacteria	Firmicutes	Negativicutes	Selenomonadales	Veillonellaceae	Veillonella
denovo23695	0.62	3.112	19.075	2.51278	0.00620254	Bacteria	Lentisphaerae	Oligosphaeria	Oligosphaerales	Oligosphaeraceae	Z20

## Sheet: ALDEx2_Breed
OTU	Prevalence	RA_DU	RA_IB	diff.btw	we.eBH	Kingdom	Phylum	Class	Order	Family	Genus
denovo299050	1	0.107	0.086	-1.01873	0.0254763	Bacteria	Firmicutes	Clostridia	Clostridiales	Ruminococcaceae	[Eubacterium] coprostanoligenes group
denovo306869	0.66	0.001	0.019	3.78274	0.00913529	Bacteria	Firmicutes	Clostridia	Clostridiales	Ruminococcaceae	[Eubacterium] coprostanoligenes group
denovo75772	0.94	0.031	0.03	-1.49572	0.0279229	Bacteria	Firmicutes	Clostridia	Clostridiales	Ruminococcaceae	[Eubacterium] coprostanoligenes group
denovo12500	0.87	0.012	0.005	-2.13998	0.0161719	Bacteria	Firmicutes	Clostridia	Clostridiales	Lachnospiraceae	[Eubacterium] eligens group
denovo385191	0.96	0.014	0.005	-1.88572	0.0106219	Bacteria	Firmicutes	Clostridia	Clostridiales	Lachnospiraceae	[Eubacterium] eligens group
denovo398949	0.94	0.012	0.007	-1.37234	0.034956	Bacteria	Firmicutes	Clostridia	Clostridiales	Lachnospiraceae	[Eubacterium] eligens group
denovo41458	1	0.317	0.175	-1.41727	0.018341	Bacteria	Firmicutes	Clostridia	Clostridiales	Lachnospiraceae	[Eubacterium] eligens group
denovo8709	0.94	0.017	0.008	-1.82702	0.00521136	Bacteria	Firmicutes	Clostridia	Clostridiales	Lachnospiraceae	[Ruminococcus] torques group
denovo24608	0.7	0.005	0.12	4.16528	0.0208201	Bacteria	Firmicutes	Clostridia	Clostridiales	Lachnospiraceae	Acetitomaculum
denovo362643	1	0.042	0.027	-1.1577	0.00724764	Bacteria	Firmicutes	Clostridia	Clostridiales	Lachnospiraceae	Agathobacter
denovo100543	0.87	0.013	0.037	2.18138	0.0258958	Bacteria	Bacteroidetes	Bacteroidia	Bacteroidales	Prevotellaceae	Alloprevotella
denovo209391	0.91	0.022	0.043	1.8527	0.0458827	Bacteria	Bacteroidetes	Bacteroidia	Bacteroidales	Prevotellaceae	Alloprevotella
denovo22934	0.87	0.017	0.048	2.11829	0.0416988	Bacteria	Bacteroidetes	Bacteroidia	Bacteroidales	Prevotellaceae	Alloprevotella
denovo301674	0.96	0.108	0.048	-1.57314	0.0242911	Bacteria	Bacteroidetes	Bacteroidia	Bacteroidales	Prevotellaceae	Alloprevotella
denovo316548	0.74	0.035	0.012	-3.59237	0.0169506	Bacteria	Bacteroidetes	Bacteroidia	Bacteroidales	Prevotellaceae	Alloprevotella
denovo330645	1	0.636	1.724	2.43541	0.0161922	Bacteria	Bacteroidetes	Bacteroidia	Bacteroidales	Prevotellaceae	Alloprevotella
denovo355276	0.83	0.128	0.033	-4.27612	0.0143607	Bacteria	Bacteroidetes	Bacteroidia	Bacteroidales	Prevotellaceae	Alloprevotella
denovo394770	0.66	0.022	0.007	-3.59123	0.0435537	Bacteria	Bacteroidetes	Bacteroidia	Bacteroidales	Prevotellaceae	Alloprevotella
denovo48817	0.85	1.291	0.385	-5.94618	0.0042525	Bacteria	Bacteroidetes	Bacteroidia	Bacteroidales	Prevotellaceae	Alloprevotella
denovo99394	0.96	0.013	0.063	2.57069	0.0413829	Bacteria	Firmicutes	Clostridia	Clostridiales	Lachnospiraceae	Anaerostipes
denovo119669	1	0.101	0.044	-1.89172	0.00755776	Bacteria	Firmicutes	Negativicutes	Selenomonadales	Veillonellaceae	Anaerovibrio
denovo135347	1	0.052	0.036	-1.26472	0.0333299	Bacteria	Firmicutes	Negativicutes	Selenomonadales	Veillonellaceae	Anaerovibrio
denovo169753	1	0.05	0.032	-1.31026	0.0251169	Bacteria	Firmicutes	Negativicutes	Selenomonadales	Veillonellaceae	Anaerovibrio
denovo204112	1	0.037	0.026	-1.13316	0.0367518	Bacteria	Firmicutes	Negativicutes	Selenomonadales	Veillonellaceae	Anaerovibrio
denovo34340	1	0.15	0.491	2.34223	0.0365923	Bacteria	Firmicutes	Negativicutes	Selenomonadales	Veillonellaceae	Anaerovibrio
denovo402666	1	2.445	1.793	-1.04653	0.0491451	Bacteria	Firmicutes	Negativicutes	Selenomonadales	Veillonellaceae	Anaerovibrio
denovo86695	1	0.034	0.019	-1.3017	0.00745336	Bacteria	Firmicutes	Negativicutes	Selenomonadales	Veillonellaceae	Anaerovibrio
denovo287938	0.6	0.024	0.001	-3.82252	0.0190771	Bacteria	Actinobacteria	Actinobacteria	Bifidobacteriales	Bifidobacteriaceae	Bifidobacterium
denovo146119	0.98	0.112	0.036	-1.80665	0.0170773	Bacteria	Firmicutes	Clostridia	Clostridiales	Lachnospiraceae	Blautia
denovo1534	1	0.397	0.198	-1.0135	0.0431847	Bacteria	Firmicutes	Clostridia	Clostridiales	Lachnospiraceae	Blautia
denovo254740	1	0.088	0.037	-1.61022	0.0082575	Bacteria	Firmicutes	Clostridia	Clostridiales	Lachnospiraceae	Blautia
denovo165565	0.98	0.006	0.02	1.50403	0.0413358	Bacteria	Firmicutes	Clostridia	Clostridiales	Ruminococcaceae	Butyricicoccus
denovo253780	0.98	0.056	0.031	-1.51898	0.0299956	Bacteria	Firmicutes	Clostridia	Clostridiales	Ruminococcaceae	Butyricicoccus
denovo164618	0.49	0	0.013	3.24784	0.0486473	Bacteria	Firmicutes	Clostridia	Clostridiales	Ruminococcaceae	Candidatus Soleaferrea
denovo391899	0.98	0.743	0.196	-2.59579	0.0336505	Bacteria	Firmicutes	Erysipelotrichia	Erysipelotrichales	Erysipelotrichaceae	Catenibacterium
denovo133438	0.87	0.044	0.088	3.29563	0.0227795	Bacteria	Firmicutes	Clostridia	Clostridiales	Christensenellaceae	Christensenellaceae R-7 group
denovo145688	0.72	0.004	0.046	3.30789	0.0358485	Bacteria	Firmicutes	Clostridia	Clostridiales	Christensenellaceae	Christensenellaceae R-7 group
denovo238078	0.77	0.007	0.026	3.20234	0.0263673	Bacteria	Firmicutes	Clostridia	Clostridiales	Christensenellaceae	Christensenellaceae R-7 group
denovo332085	0.87	0.009	0.043	2.74107	0.0149379	Bacteria	Firmicutes	Clostridia	Clostridiales	Christensenellaceae	Christensenellaceae R-7 group
denovo137426	0.89	0.019	0.01	-1.76282	0.0476118	Bacteria	Firmicutes	Clostridia	Clostridiales	Clostridiaceae 1	Clostridium sensu stricto 1
denovo180419	0.98	0.027	0.012	-1.89854	0.0076067	Bacteria	Firmicutes	Clostridia	Clostridiales	Clostridiaceae 1	Clostridium sensu stricto 1
denovo19704	1	0.028	0.013	-1.71354	0.00968155	Bacteria	Firmicutes	Clostridia	Clostridiales	Clostridiaceae 1	Clostridium sensu stricto 1
denovo260113	0.68	0.016	0.002	-2.77274	0.0409392	Bacteria	Firmicutes	Clostridia	Clostridiales	Clostridiaceae 1	Clostridium sensu stricto 1
denovo275281	1	0.945	0.435	-1.78697	0.00530642	Bacteria	Firmicutes	Clostridia	Clostridiales	Clostridiaceae 1	Clostridium sensu stricto 1
denovo299008	0.96	0.016	0.008	-1.87074	0.0199361	Bacteria	Firmicutes	Clostridia	Clostridiales	Clostridiaceae 1	Clostridium sensu stricto 1
denovo75808	1	0.07	0.043	-1.31326	0.0249316	Bacteria	Actinobacteria	Coriobacteriia	Coriobacteriales	Coriobacteriaceae	Collinsella
denovo346750	1	0.063	0.029	-1.80797	0.0188084	Bacteria	Firmicutes	Clostridia	Clostridiales	Lachnospiraceae	Coprococcus 2
denovo7573	1	0.075	0.047	-1.3814	0.0203661	Bacteria	Firmicutes	Clostridia	Clostridiales	Lachnospiraceae	Coprococcus 2
denovo141552	0.79	0.019	0.002	-4.24719	3.59991e-05	Bacteria	Actinobacteria	Actinobacteria	Corynebacteriales	Corynebacteriaceae	Corynebacterium
denovo125762	0.62	0.012	0.001	-4.18671	0.00185423	Bacteria	Actinobacteria	Actinobacteria	Corynebacteriales	Corynebacteriaceae	Corynebacterium 1
denovo17411	0.91	0.058	0.015	-3.03005	0.00128904	Bacteria	Actinobacteria	Actinobacteria	Corynebacteriales	Corynebacteriaceae	Corynebacterium 1
denovo337882	0.62	0.022	0.001	-3.68583	0.00859522	Bacteria	Actinobacteria	Actinobacteria	Corynebacteriales	Corynebacteriaceae	Corynebacterium 1
denovo114380	0.91	0.035	0.016	-2.07877	0.0258372	Bacteria	Firmicutes	Negativicutes	Selenomonadales	Veillonellaceae	Dialister
denovo16362	0.98	0.042	0.019	-2.05278	0.0437336	Bacteria	Firmicutes	Negativicutes	Selenomonadales	Veillonellaceae	Dialister
denovo247505	1	0.08	0.039	-1.61891	0.00688529	Bacteria	Firmicutes	Clostridia	Clostridiales	Lachnospiraceae	Dorea
denovo397056	0.83	0.027	0.012	-1.73147	0.0483462	Bacteria	Firmicutes	Erysipelotrichia	Erysipelotrichales	Erysipelotrichaceae	Erysipelotrichaceae UCG-004
denovo147101	0.98	0.238	0.058	-2.03888	0.0419015	Bacteria	Proteobacteria	Gammaproteobacteria	Enterobacteriales	Enterobacteriaceae	Escherichia-Shigella
denovo247603	0.96	0.042	0.018	-1.24929	0.032522	Bacteria	Bacteroidetes	Bacteroidia	Bacteroidales	Bacteroidales RF16 group	Family_Bacteroidales RF16 group
denovo15332	0.83	0.013	0.005	-2.22759	0.0239346	Bacteria	Firmicutes	Clostridia	Clostridiales	Clostridiaceae 1	Family_Clostridiaceae 1
denovo84939	0.72	0.019	0.062	4.13225	0.0150661	Bacteria	Firmicutes	Clostridia	Clostridiales	Clostridiales vadinBB60 group	Family_Clostridiales vadinBB60 group
denovo157302	1	0.046	0.028	-1.06805	0.0232126	Bacteria	Firmicutes	Clostridia	Clostridiales	Lachnospiraceae	Family_Lachnospiraceae
denovo280946	1	0.051	0.031	-1.17651	0.00432645	Bacteria	Firmicutes	Clostridia	Clostridiales	Lachnospiraceae	Family_Lachnospiraceae
denovo328441	1	0.073	0.052	-1.03221	0.0402944	Bacteria	Firmicutes	Clostridia	Clostridiales	Lachnospiraceae	Family_Lachnospiraceae
denovo75198	1	0.033	0.021	-1.06612	0.0140088	Bacteria	Firmicutes	Clostridia	Clostridiales	Lachnospiraceae	Family_Lachnospiraceae
denovo93179	1	0.423	0.205	-1.34506	0.00853293	Bacteria	Firmicutes	Clostridia	Clostridiales	Lachnospiraceae	Family_Lachnospiraceae
denovo106577	0.64	0.001	0.1	6.98689	0.000364156	Bacteria	Bacteroidetes	Bacteroidia	Bacteroidales	Muribaculaceae	Family_Muribaculaceae
denovo175806	0.81	0.082	0.034	-3.37214	0.00879482	Bacteria	Bacteroidetes	Bacteroidia	Bacteroidales	Muribaculaceae	Family_Muribaculaceae
denovo195381	0.91	0.008	0.005	-1.56968	0.0378724	Bacteria	Bacteroidetes	Bacteroidia	Bacteroidales	Muribaculaceae	Family_Muribaculaceae
denovo199424	0.96	0.523	0.259	-2.09828	0.025335	Bacteria	Bacteroidetes	Bacteroidia	Bacteroidales	Muribaculaceae	Family_Muribaculaceae
denovo230619	0.45	0.001	0.03	4.45309	0.0146672	Bacteria	Bacteroidetes	Bacteroidia	Bacteroidales	Muribaculaceae	Family_Muribaculaceae
denovo61282	0.91	0.013	0.008	-1.63814	0.0377202	Bacteria	Bacteroidetes	Bacteroidia	Bacteroidales	Muribaculaceae	Family_Muribaculaceae
denovo164685	0.62	0.001	0.02	3.26749	0.0444205	Bacteria	Bacteroidetes	Bacteroidia	Bacteroidales	p-2534-18B5 gut group	Family_p-2534-18B5 gut group
denovo233045	0.62	0.003	0.032	3.41506	0.0300865	Bacteria	Bacteroidetes	Bacteroidia	Bacteroidales	p-2534-18B5 gut group	Family_p-2534-18B5 gut group
denovo247237	0.83	0.06	1.116	5.95069	0.00406395	Bacteria	Bacteroidetes	Bacteroidia	Bacteroidales	p-2534-18B5 gut group	Family_p-2534-18B5 gut group
denovo277	0.55	0.002	0.02	3.48321	0.034088	Bacteria	Bacteroidetes	Bacteroidia	Bacteroidales	p-2534-18B5 gut group	Family_p-2534-18B5 gut group
denovo350484	0.6	0.001	0.018	3.20084	0.0454825	Bacteria	Bacteroidetes	Bacteroidia	Bacteroidales	p-2534-18B5 gut group	Family_p-2534-18B5 gut group
denovo196198	0.79	0.003	0.015	2.70005	0.0208219	Bacteria	Firmicutes	Clostridia	Clostridiales	Peptococcaceae	Family_Peptococcaceae
denovo219630	1	0.202	0.111	-1.22902	0.00874906	Bacteria	Firmicutes	Clostridia	Clostridiales	Peptostreptococcaceae	Family_Peptostreptococcaceae
denovo300720	0.83	0.015	0.003	-3.00241	0.0117428	Bacteria	Firmicutes	Clostridia	Clostridiales	Peptostreptococcaceae	Family_Peptostreptococcaceae
denovo364725	0.72	0.013	0.002	-3.2425	0.0036982	Bacteria	Firmicutes	Clostridia	Clostridiales	Peptostreptococcaceae	Family_Peptostreptococcaceae
denovo298257	0.98	0.05	0.027	-1.35533	0.0491219	Bacteria	Bacteroidetes	Bacteroidia	Bacteroidales	Prevotellaceae	Family_Prevotellaceae
denovo363712	1	0.128	0.066	-1.2312	0.0343578	Bacteria	Bacteroidetes	Bacteroidia	Bacteroidales	Prevotellaceae	Family_Prevotellaceae
denovo121770	0.96	0.006	0.021	1.45889	0.0390184	Bacteria	Firmicutes	Clostridia	Clostridiales	Ruminococcaceae	Family_Ruminococcaceae
denovo14709	0.94	0.009	0.006	-1.3025	0.0481931	Bacteria	Firmicutes	Clostridia	Clostridiales	Ruminococcaceae	Family_Ruminococcaceae
denovo234963	1	0.065	0.143	1.0341	0.0122497	Bacteria	Firmicutes	Clostridia	Clostridiales	Ruminococcaceae	Family_Ruminococcaceae
denovo386249	0.85	0.006	0.036	2.60447	0.0137139	Bacteria	Firmicutes	Clostridia	Clostridiales	Ruminococcaceae	Family_Ruminococcaceae
denovo57487	1	0.286	0.176	-1.23145	0.0193029	Bacteria	Firmicutes	Clostridia	Clostridiales	Ruminococcaceae	Family_Ruminococcaceae
denovo72993	0.85	0.013	0.056	3.16189	0.0125092	Bacteria	Firmicutes	Clostridia	Clostridiales	Ruminococcaceae	Family_Ruminococcaceae
denovo270874	0.91	0.045	0.02	-1.91903	0.022144	Bacteria	Proteobacteria	Gammaproteobacteria	Aeromonadales	Succinivibrionaceae	Family_Succinivibrionaceae
denovo372126	0.87	0.027	0.008	-2.03532	0.0157056	Bacteria	Proteobacteria	Gammaproteobacteria	Aeromonadales	Succinivibrionaceae	Family_Succinivibrionaceae
denovo298250	0.98	0.054	0.022	-1.56553	0.0186153	Bacteria	Firmicutes	Negativicutes	Selenomonadales	Veillonellaceae	Family_Veillonellaceae
denovo412473	0.91	0.036	0.127	3.11241	0.0290346	Bacteria	Firmicutes	Negativicutes	Selenomonadales	Veillonellaceae	Family_Veillonellaceae
denovo21912	1	0.102	0.05	-1.65337	0.0117105	Bacteria	Firmicutes	Clostridia	Clostridiales	Lachnospiraceae	Fusicatenibacter
denovo297763	1	0.129	0.071	-1.31748	0.0284965	Bacteria	Firmicutes	Erysipelotrichia	Erysipelotrichales	Erysipelotrichaceae	Holdemanella
denovo237419	0.98	0.033	0.016	-1.68068	0.018821	Bacteria	Firmicutes	Clostridia	Clostridiales	Lachnospiraceae	Lachnoclostridium
denovo50144	1	0.174	0.051	-2.06876	0.00292643	Bacteria	Firmicutes	Clostridia	Clostridiales	Lachnospiraceae	Lachnoclostridium
denovo213354	0.98	0.058	0.031	-1.50094	0.0320122	Bacteria	Firmicutes	Clostridia	Clostridiales	Lachnospiraceae	Lachnospira
denovo167640	1	0.029	0.02	-1.03417	0.030377	Bacteria	Firmicutes	Clostridia	Clostridiales	Lachnospiraceae	Lachnospiraceae FCS020 group
denovo291269	1	0.03	0.023	-1.07908	0.0337186	Bacteria	Firmicutes	Clostridia	Clostridiales	Lachnospiraceae	Lachnospiraceae FCS020 group
denovo241510	0.98	0.059	0.034	-1.1324	0.0352047	Bacteria	Firmicutes	Clostridia	Clostridiales	Lachnospiraceae	Lachnospiraceae NC2004 group
denovo273606	1	0.055	0.027	-1.54355	0.0108931	Bacteria	Firmicutes	Clostridia	Clostridiales	Lachnospiraceae	Lachnospiraceae UCG-008
denovo376315	0.89	0.055	0.47	3.15852	0.042159	Bacteria	Firmicutes	Clostridia	Clostridiales	Lachnospiraceae	Lachnospiraceae XPB1014 group
denovo274149	1	0.183	0.093	-1.44054	0.0272719	Bacteria	Firmicutes	Bacilli	Lactobacillales	Lactobacillaceae	Lactobacillus
denovo351458	1	2.122	1.282	-1.38746	0.0287022	Bacteria	Firmicutes	Bacilli	Lactobacillales	Lactobacillaceae	Lactobacillus
denovo61057	0.96	0.037	0.023	-1.40744	0.0349961	Bacteria	Firmicutes	Bacilli	Lactobacillales	Lactobacillaceae	Lactobacillus
denovo304499	1	0.047	0.032	-1.26498	0.019171	Bacteria	Firmicutes	Clostridia	Clostridiales	Lachnospiraceae	Marvinbryantia
denovo136230	0.47	0.23	0	-6.66925	0.00632568	Bacteria	Firmicutes	Negativicutes	Selenomonadales	Veillonellaceae	Megamonas
denovo157669	1	2.723	1.211	-1.51163	0.0180648	Bacteria	Firmicutes	Negativicutes	Selenomonadales	Veillonellaceae	Megasphaera
denovo165763	0.87	0.021	0.011	-2.10255	0.0178076	Bacteria	Firmicutes	Negativicutes	Selenomonadales	Veillonellaceae	Megasphaera
denovo293074	1	0.016	0.009	-1.36633	0.0371134	Bacteria	Firmicutes	Negativicutes	Selenomonadales	Veillonellaceae	Megasphaera
denovo302119	1	0.13	0.061	-1.67224	0.0173863	Bacteria	Firmicutes	Negativicutes	Selenomonadales	Veillonellaceae	Megasphaera
denovo341582	1	0.063	0.039	-1.63057	0.0215499	Bacteria	Firmicutes	Negativicutes	Selenomonadales	Veillonellaceae	Megasphaera
denovo384072	0.96	0.033	0.015	-1.63278	0.0247336	Bacteria	Firmicutes	Negativicutes	Selenomonadales	Veillonellaceae	Megasphaera
denovo390434	1	0.05	0.024	-1.56593	0.0193745	Bacteria	Firmicutes	Negativicutes	Selenomonadales	Veillonellaceae	Megasphaera
denovo393276	1	0.08	0.036	-1.67596	0.0142153	Bacteria	Firmicutes	Negativicutes	Selenomonadales	Veillonellaceae	Megasphaera
denovo57022	0.98	0.088	0.045	-1.5356	0.0151069	Bacteria	Firmicutes	Negativicutes	Selenomonadales	Veillonellaceae	Megasphaera
denovo63588	1	0.074	0.032	-1.54492	0.0107896	Bacteria	Firmicutes	Negativicutes	Selenomonadales	Veillonellaceae	Megasphaera
denovo271490	0.98	0.022	0.006	-1.99075	0.0171461	Bacteria	Firmicutes	Negativicutes	Selenomonadales	Veillonellaceae	Mitsuokella
denovo59056	0.74	0.001	0.017	2.8222	0.0163659	Bacteria	Tenericutes	Mollicutes	Izimaplasmatales	Order_Izimaplasmatales	Order_Izimaplasmatales
denovo143508	1	0.28	0.164	-1.46758	0.0306264	Bacteria	Firmicutes	Clostridia	Clostridiales	Lachnospiraceae	Oribacterium
denovo277739	1	0.004	0.041	2.59168	0.000322514	Bacteria	Firmicutes	Clostridia	Clostridiales	Peptococcaceae	Peptococcus
denovo240692	0.81	0.076	0.508	4.63327	0.0198034	Bacteria	Bacteroidetes	Bacteroidia	Bacteroidales	Prevotellaceae	Prevotella 1
denovo177849	0.96	0.015	0.01	-1.43058	0.0431052	Bacteria	Bacteroidetes	Bacteroidia	Bacteroidales	Prevotellaceae	Prevotella 2
denovo289617	1	0.076	0.045	-1.30001	0.0365122	Bacteria	Bacteroidetes	Bacteroidia	Bacteroidales	Prevotellaceae	Prevotella 2
denovo302297	0.83	0.01	0.005	-1.82234	0.0297527	Bacteria	Bacteroidetes	Bacteroidia	Bacteroidales	Prevotellaceae	Prevotella 2
denovo329640	0.98	0.028	0.015	-1.33056	0.0329513	Bacteria	Bacteroidetes	Bacteroidia	Bacteroidales	Prevotellaceae	Prevotella 2
denovo346373	1	0.033	0.019	-1.20355	0.0424569	Bacteria	Bacteroidetes	Bacteroidia	Bacteroidales	Prevotellaceae	Prevotella 2
denovo56979	0.98	0.046	0.026	-1.44938	0.0236635	Bacteria	Bacteroidetes	Bacteroidia	Bacteroidales	Prevotellaceae	Prevotella 2
denovo61934	1	0.176	0.091	-1.57636	0.0282746	Bacteria	Bacteroidetes	Bacteroidia	Bacteroidales	Prevotellaceae	Prevotella 2
denovo105353	1	0.099	0.07	-1.28052	0.0396812	Bacteria	Bacteroidetes	Bacteroidia	Bacteroidales	Prevotellaceae	Prevotella 7
denovo199936	1	0.301	0.156	-1.28794	0.0216524	Bacteria	Bacteroidetes	Bacteroidia	Bacteroidales	Prevotellaceae	Prevotella 7
denovo212464	1	0.05	0.032	-1.27685	0.0342589	Bacteria	Bacteroidetes	Bacteroidia	Bacteroidales	Prevotellaceae	Prevotella 7
denovo114254	0.96	0.013	0.007	-1.38063	0.0462209	Bacteria	Bacteroidetes	Bacteroidia	Bacteroidales	Prevotellaceae	Prevotella 9
denovo11754	1	0.049	0.026	-1.36316	0.0173849	Bacteria	Bacteroidetes	Bacteroidia	Bacteroidales	Prevotellaceae	Prevotella 9
denovo138040	1	0.194	0.119	-1.15654	0.0160974	Bacteria	Bacteroidetes	Bacteroidia	Bacteroidales	Prevotellaceae	Prevotella 9
denovo141852	1	0.082	0.05	-1.00719	0.0140371	Bacteria	Bacteroidetes	Bacteroidia	Bacteroidales	Prevotellaceae	Prevotella 9
denovo170085	1	13.601	8.286	-1.02998	0.0272546	Bacteria	Bacteroidetes	Bacteroidia	Bacteroidales	Prevotellaceae	Prevotella 9
denovo194156	0.96	0.018	0.009	-1.46299	0.0389529	Bacteria	Bacteroidetes	Bacteroidia	Bacteroidales	Prevotellaceae	Prevotella 9
denovo208838	1	0.222	0.116	-1.23459	0.0185625	Bacteria	Bacteroidetes	Bacteroidia	Bacteroidales	Prevotellaceae	Prevotella 9
denovo220742	0.96	0.035	0.017	-1.54663	0.0325269	Bacteria	Bacteroidetes	Bacteroidia	Bacteroidales	Prevotellaceae	Prevotella 9
denovo22417	1	0.083	0.042	-1.47099	0.0169892	Bacteria	Bacteroidetes	Bacteroidia	Bacteroidales	Prevotellaceae	Prevotella 9
denovo225311	1	0.906	0.403	-1.33938	0.0164389	Bacteria	Bacteroidetes	Bacteroidia	Bacteroidales	Prevotellaceae	Prevotella 9
denovo235265	0.81	0.06	0.015	-3.83453	0.0199753	Bacteria	Bacteroidetes	Bacteroidia	Bacteroidales	Prevotellaceae	Prevotella 9
denovo248323	0.96	0.015	0.008	-1.45886	0.0365873	Bacteria	Bacteroidetes	Bacteroidia	Bacteroidales	Prevotellaceae	Prevotella 9
denovo251535	1	0.024	0.011	-1.27808	0.0333389	Bacteria	Bacteroidetes	Bacteroidia	Bacteroidales	Prevotellaceae	Prevotella 9
denovo273624	1	0.352	0.21	-1.18241	0.0154548	Bacteria	Bacteroidetes	Bacteroidia	Bacteroidales	Prevotellaceae	Prevotella 9
denovo292628	1	0.806	0.4	-1.37855	0.0174585	Bacteria	Bacteroidetes	Bacteroidia	Bacteroidales	Prevotellaceae	Prevotella 9
denovo293455	1	0.025	0.017	-1.06384	0.0460305	Bacteria	Bacteroidetes	Bacteroidia	Bacteroidales	Prevotellaceae	Prevotella 9
denovo30531	0.98	0.016	0.009	-1.29402	0.047388	Bacteria	Bacteroidetes	Bacteroidia	Bacteroidales	Prevotellaceae	Prevotella 9
denovo344239	1	0.55	0.3	-1.2859	0.0171521	Bacteria	Bacteroidetes	Bacteroidia	Bacteroidales	Prevotellaceae	Prevotella 9
denovo345418	0.98	0.021	0.009	-1.823	0.0330362	Bacteria	Bacteroidetes	Bacteroidia	Bacteroidales	Prevotellaceae	Prevotella 9
denovo346659	1	0.026	0.011	-1.41079	0.0131298	Bacteria	Bacteroidetes	Bacteroidia	Bacteroidales	Prevotellaceae	Prevotella 9
denovo34702	1	0.129	0.065	-1.26294	0.0196126	Bacteria	Bacteroidetes	Bacteroidia	Bacteroidales	Prevotellaceae	Prevotella 9
denovo359597	1	0.017	0.008	-1.40616	0.0304599	Bacteria	Bacteroidetes	Bacteroidia	Bacteroidales	Prevotellaceae	Prevotella 9
denovo392172	0.81	0.009	0.004	-1.51345	0.0486082	Bacteria	Bacteroidetes	Bacteroidia	Bacteroidales	Prevotellaceae	Prevotella 9
denovo58064	0.96	0.019	0.008	-1.64534	0.0264662	Bacteria	Bacteroidetes	Bacteroidia	Bacteroidales	Prevotellaceae	Prevotella 9
denovo7245	0.96	0.021	0.011	-1.86782	0.00853561	Bacteria	Bacteroidetes	Bacteroidia	Bacteroidales	Prevotellaceae	Prevotella 9
denovo73274	0.98	0.054	0.037	-1.29163	0.0282189	Bacteria	Bacteroidetes	Bacteroidia	Bacteroidales	Prevotellaceae	Prevotella 9
denovo82041	1	0.396	0.245	-1.14111	0.0137977	Bacteria	Bacteroidetes	Bacteroidia	Bacteroidales	Prevotellaceae	Prevotella 9
denovo110144	0.98	0.08	0.218	1.71886	0.0320313	Bacteria	Bacteroidetes	Bacteroidia	Bacteroidales	Prevotellaceae	Prevotellaceae NK3B31 group
denovo221178	0.85	0.038	0.099	2.99596	0.0462885	Bacteria	Bacteroidetes	Bacteroidia	Bacteroidales	Prevotellaceae	Prevotellaceae UCG-001
denovo16548	0.83	0.004	0.029	1.84749	0.0403261	Bacteria	Bacteroidetes	Bacteroidia	Bacteroidales	Rikenellaceae	Rikenellaceae RC9 gut group
denovo236630	0.68	0.002	0.019	2.69216	0.0471528	Bacteria	Bacteroidetes	Bacteroidia	Bacteroidales	Rikenellaceae	Rikenellaceae RC9 gut group
denovo367908	0.96	0.123	1.112	2.79517	0.0425068	Bacteria	Bacteroidetes	Bacteroidia	Bacteroidales	Rikenellaceae	Rikenellaceae RC9 gut group
denovo412194	0.62	0.002	0.027	3.62981	0.0220004	Bacteria	Bacteroidetes	Bacteroidia	Bacteroidales	Rikenellaceae	Rikenellaceae RC9 gut group
denovo51735	0.72	0.002	0.014	2.57566	0.0414884	Bacteria	Bacteroidetes	Bacteroidia	Bacteroidales	Rikenellaceae	Rikenellaceae RC9 gut group
denovo184868	0.98	0.024	0.012	-1.42238	0.00969456	Bacteria	Firmicutes	Clostridia	Clostridiales	Lachnospiraceae	Roseburia
denovo185321	0.94	0.057	0.018	-2.68811	0.00587971	Bacteria	Firmicutes	Clostridia	Clostridiales	Lachnospiraceae	Roseburia
denovo230259	0.91	0.013	0.008	-1.94362	0.0147653	Bacteria	Firmicutes	Clostridia	Clostridiales	Lachnospiraceae	Roseburia
denovo275720	1	0.182	0.081	-1.33099	0.0060703	Bacteria	Firmicutes	Clostridia	Clostridiales	Lachnospiraceae	Roseburia
denovo300916	0.98	0.021	0.016	-1.05256	0.0264568	Bacteria	Firmicutes	Clostridia	Clostridiales	Lachnospiraceae	Roseburia
denovo311865	0.98	0.02	0.014	-1.02025	0.0291729	Bacteria	Firmicutes	Clostridia	Clostridiales	Lachnospiraceae	Roseburia
denovo316085	1	2.305	1.595	-1.05601	0.00971696	Bacteria	Firmicutes	Clostridia	Clostridiales	Lachnospiraceae	Roseburia
denovo412574	1	0.067	0.032	-1.2475	0.00854495	Bacteria	Firmicutes	Clostridia	Clostridiales	Lachnospiraceae	Roseburia
denovo52491	0.94	0.027	0.016	-1.76531	0.0323116	Bacteria	Firmicutes	Clostridia	Clostridiales	Lachnospiraceae	Roseburia
denovo305296	0.98	0.007	0.054	1.92552	0.0147258	Bacteria	Firmicutes	Clostridia	Clostridiales	Ruminococcaceae	Ruminococcaceae UCG-002
denovo335567	0.79	0.002	0.035	3.52763	0.0127392	Bacteria	Firmicutes	Clostridia	Clostridiales	Ruminococcaceae	Ruminococcaceae UCG-002
denovo271219	0.96	0.065	0.035	-1.75286	0.0398999	Bacteria	Firmicutes	Clostridia	Clostridiales	Ruminococcaceae	Ruminococcaceae UCG-003
denovo117096	1	0.079	0.195	1.35372	0.0237047	Bacteria	Firmicutes	Clostridia	Clostridiales	Ruminococcaceae	Ruminococcaceae UCG-005
denovo400265	0.96	0.014	0.071	2.77169	0.00616889	Bacteria	Firmicutes	Clostridia	Clostridiales	Ruminococcaceae	Ruminococcaceae UCG-009
denovo254877	0.91	0.047	0.23	2.79445	0.0333841	Bacteria	Firmicutes	Clostridia	Clostridiales	Ruminococcaceae	Ruminococcaceae UCG-010
denovo259679	0.72	0.003	0.016	2.60993	0.0325203	Bacteria	Firmicutes	Clostridia	Clostridiales	Ruminococcaceae	Ruminococcaceae UCG-010
denovo43998	0.6	0	0.043	4.24277	0.00943298	Bacteria	Firmicutes	Clostridia	Clostridiales	Ruminococcaceae	Ruminococcaceae UCG-010
denovo78840	0.77	0.001	0.008	2.69085	0.00964076	Bacteria	Firmicutes	Clostridia	Clostridiales	Ruminococcaceae	Ruminococcaceae UCG-010
denovo213136	0.72	0.002	0.013	2.56621	0.0421097	Bacteria	Firmicutes	Clostridia	Clostridiales	Ruminococcaceae	Ruminococcus 1
denovo236563	0.96	0.029	0.013	-1.483	0.0216906	Bacteria	Firmicutes	Clostridia	Clostridiales	Ruminococcaceae	Ruminococcus 1
denovo26224	1	0.142	0.048	-1.92158	0.0048811	Bacteria	Firmicutes	Clostridia	Clostridiales	Ruminococcaceae	Ruminococcus 1
denovo378129	0.94	0.033	0.011	-2.18549	0.010504	Bacteria	Firmicutes	Clostridia	Clostridiales	Lachnospiraceae	Shuttleworthia
denovo388225	1	0.149	0.058	-1.77766	0.0101195	Bacteria	Firmicutes	Erysipelotrichia	Erysipelotrichales	Erysipelotrichaceae	Solobacterium
denovo4445	1	0.014	0.008	-1.17247	0.0477977	Bacteria	Firmicutes	Clostridia	Clostridiales	Ruminococcaceae	Subdoligranulum
denovo78919	1	0.214	0.154	-1.0001	0.0414994	Bacteria	Firmicutes	Clostridia	Clostridiales	Ruminococcaceae	Subdoligranulum
denovo10261	1	1.224	0.433	-1.7932	0.0323493	Bacteria	Proteobacteria	Gammaproteobacteria	Aeromonadales	Succinivibrionaceae	Succinivibrio
denovo116883	0.91	0.026	0.007	-2.11482	0.0249984	Bacteria	Proteobacteria	Gammaproteobacteria	Aeromonadales	Succinivibrionaceae	Succinivibrio
denovo81891	0.85	0.015	0.004	-1.86361	0.0277049	Bacteria	Proteobacteria	Gammaproteobacteria	Aeromonadales	Succinivibrionaceae	Succinivibrio
denovo133860	0.98	0.023	0.014	-1.25884	0.0335495	Bacteria	Firmicutes	Clostridia	Clostridiales	Peptostreptococcaceae	Terrisporobacter
denovo1494	0.91	0.015	0.009	-1.70661	0.0251359	Bacteria	Firmicutes	Clostridia	Clostridiales	Peptostreptococcaceae	Terrisporobacter
denovo180485	0.94	0.014	0.008	-1.55175	0.0257631	Bacteria	Firmicutes	Clostridia	Clostridiales	Peptostreptococcaceae	Terrisporobacter
denovo22414	0.96	0.018	0.009	-1.73036	0.0121065	Bacteria	Firmicutes	Clostridia	Clostridiales	Peptostreptococcaceae	Terrisporobacter
denovo266010	0.98	0.03	0.018	-1.31846	0.0285334	Bacteria	Firmicutes	Clostridia	Clostridiales	Peptostreptococcaceae	Terrisporobacter
denovo63157	1	0.959	0.529	-1.37052	0.0144584	Bacteria	Firmicutes	Clostridia	Clostridiales	Peptostreptococcaceae	Terrisporobacter
denovo121872	0.79	0.009	1.251	7.03348	0.000334379	Bacteria	Spirochaetes	Spirochaetia	Spirochaetales	Spirochaetaceae	Treponema 2
denovo15516	0.85	0.377	1.026	3.87039	0.0389585	Bacteria	Spirochaetes	Spirochaetia	Spirochaetales	Spirochaetaceae	Treponema 2
denovo266912	0.47	0	0.069	4.49186	0.0136933	Bacteria	Spirochaetes	Spirochaetia	Spirochaetales	Spirochaetaceae	Treponema 2
denovo369989	0.45	0	0.022	3.81472	0.0291534	Bacteria	Spirochaetes	Spirochaetia	Spirochaetales	Spirochaetaceae	Treponema 2
denovo62950	0.77	0.144	0.065	4.31788	0.048695	Bacteria	Spirochaetes	Spirochaetia	Spirochaetales	Spirochaetaceae	Treponema 2
denovo99160	0.36	0	0.014	3.79	0.037487	Bacteria	Spirochaetes	Spirochaetia	Spirochaetales	Spirochaetaceae	Treponema 2
denovo297807	0.94	0.111	0.053	-2.23252	0.00997565	Bacteria	Firmicutes	Erysipelotrichia	Erysipelotrichales	Erysipelotrichaceae	Turicibacter

## Sheet: Overlap_Breed
OTU	Prevalence	NCounts_DU	NCounts_IB	log2FC	padj	RA_DU	RA_IB	diff.btw	we.eBH	Kingdom	Phylum	Class	Order	Family	Genus
denovo100543	0.87	14.521	46.648	1.66808	0.00914406	0.013	0.037	2.18138	0.0258958	Bacteria	Bacteroidetes	Bacteroidia	Bacteroidales	Prevotellaceae	Alloprevotella
denovo10261	1	1283.72	522.562	-1.23512	0.0178389	1.224	0.433	-1.7932	0.0323493	Bacteria	Proteobacteria	Gammaproteobacteria	Aeromonadales	Succinivibrionaceae	Succinivibrio
denovo106577	0.64	1.057	133.364	7.45445	8.03584e-20	0.001	0.1	6.98689	0.000364156	Bacteria	Bacteroidetes	Bacteroidia	Bacteroidales	Muribaculaceae	Family_Muribaculaceae
denovo110144	0.98	92.432	317.74	1.5336	0.0153725	0.08	0.218	1.71886	0.0320313	Bacteria	Bacteroidetes	Bacteroidia	Bacteroidales	Prevotellaceae	Prevotellaceae NK3B31 group
denovo114254	0.96	15.732	8.354	-0.877482	0.014641	0.013	0.007	-1.38063	0.0462209	Bacteria	Bacteroidetes	Bacteroidia	Bacteroidales	Prevotellaceae	Prevotella 9
denovo114380	0.91	39.352	17.724	-1.17794	0.0297127	0.035	0.016	-2.07877	0.0258372	Bacteria	Firmicutes	Negativicutes	Selenomonadales	Veillonellaceae	Dialister
denovo116883	0.91	27.404	9.566	-1.56597	0.00384858	0.026	0.007	-2.11482	0.0249984	Bacteria	Proteobacteria	Gammaproteobacteria	Aeromonadales	Succinivibrionaceae	Succinivibrio
denovo117096	1	89.443	278.223	1.84443	0.00127844	0.079	0.195	1.35372	0.0237047	Bacteria	Firmicutes	Clostridia	Clostridiales	Ruminococcaceae	Ruminococcaceae UCG-005
denovo11754	1	60.197	31.324	-0.968287	0.00637861	0.049	0.026	-1.36316	0.0173849	Bacteria	Bacteroidetes	Bacteroidia	Bacteroidales	Prevotellaceae	Prevotella 9
denovo119669	1	119.088	50.715	-1.2466	0.00127844	0.101	0.044	-1.89172	0.00755776	Bacteria	Firmicutes	Negativicutes	Selenomonadales	Veillonellaceae	Anaerovibrio
denovo121770	0.96	6.206	25.997	2.10135	1.8625e-05	0.006	0.021	1.45889	0.0390184	Bacteria	Firmicutes	Clostridia	Clostridiales	Ruminococcaceae	Family_Ruminococcaceae
denovo121872	0.79	11.625	1902.36	8.08489	8.35432e-17	0.009	1.251	7.03348	0.000334379	Bacteria	Spirochaetes	Spirochaetia	Spirochaetales	Spirochaetaceae	Treponema 2
denovo12500	0.87	13.306	6.078	-1.094	0.0453112	0.012	0.005	-2.13998	0.0161719	Bacteria	Firmicutes	Clostridia	Clostridiales	Lachnospiraceae	[Eubacterium] eligens group
denovo125762	0.62	13.648	0.936	-3.64372	1.60561e-07	0.012	0.001	-4.18671	0.00185423	Bacteria	Actinobacteria	Actinobacteria	Corynebacteriales	Corynebacteriaceae	Corynebacterium 1
denovo133438	0.87	44.41	128.989	1.68703	0.0468069	0.044	0.088	3.29563	0.0227795	Bacteria	Firmicutes	Clostridia	Clostridiales	Christensenellaceae	Christensenellaceae R-7 group
denovo136230	0.47	336.067	0.234	-9.64193	1.22302e-18	0.23	0	-6.66925	0.00632568	Bacteria	Firmicutes	Negativicutes	Selenomonadales	Veillonellaceae	Megamonas
denovo138040	1	225.074	143.508	-0.6597	0.00209921	0.194	0.119	-1.15654	0.0160974	Bacteria	Bacteroidetes	Bacteroidia	Bacteroidales	Prevotellaceae	Prevotella 9
denovo141552	0.79	22.271	1.89	-3.65297	3.55373e-11	0.019	0.002	-4.24719	3.59991e-05	Bacteria	Actinobacteria	Actinobacteria	Corynebacteriales	Corynebacteriaceae	Corynebacterium
denovo141852	1	98.438	62.084	-0.672753	0.00436385	0.082	0.05	-1.00719	0.0140371	Bacteria	Bacteroidetes	Bacteroidia	Bacteroidales	Prevotellaceae	Prevotella 9
denovo143508	1	326.517	187.359	-0.810814	0.0281577	0.28	0.164	-1.46758	0.0306264	Bacteria	Firmicutes	Clostridia	Clostridiales	Lachnospiraceae	Oribacterium
denovo145688	0.72	4.063	64.116	4.13304	1.26356e-05	0.004	0.046	3.30789	0.0358485	Bacteria	Firmicutes	Clostridia	Clostridiales	Christensenellaceae	Christensenellaceae R-7 group
denovo146119	0.98	131.703	39.796	-1.62715	0.000841755	0.112	0.036	-1.80665	0.0170773	Bacteria	Firmicutes	Clostridia	Clostridiales	Lachnospiraceae	Blautia
denovo15332	0.83	14.833	5.587	-1.36243	0.0169047	0.013	0.005	-2.22759	0.0239346	Bacteria	Firmicutes	Clostridia	Clostridiales	Clostridiaceae 1	Family_Clostridiaceae 1
denovo1534	1	483.815	232.847	-1.03623	0.00193966	0.397	0.198	-1.0135	0.0431847	Bacteria	Firmicutes	Clostridia	Clostridiales	Lachnospiraceae	Blautia
denovo15516	0.85	494.162	1598.68	2.34855	0.0487623	0.377	1.026	3.87039	0.0389585	Bacteria	Spirochaetes	Spirochaetia	Spirochaetales	Spirochaetaceae	Treponema 2
denovo157669	1	3412.26	1455.25	-1.1871	0.00190639	2.723	1.211	-1.51163	0.0180648	Bacteria	Firmicutes	Negativicutes	Selenomonadales	Veillonellaceae	Megasphaera
denovo16362	0.98	46.388	21.01	-1.16473	0.0321874	0.042	0.019	-2.05278	0.0437336	Bacteria	Firmicutes	Negativicutes	Selenomonadales	Veillonellaceae	Dialister
denovo164618	0.49	0.555	19.148	5.18026	1.50771e-06	0	0.013	3.24784	0.0486473	Bacteria	Firmicutes	Clostridia	Clostridiales	Ruminococcaceae	Candidatus Soleaferrea
denovo164685	0.62	1.642	31.228	4.62773	1.70528e-06	0.001	0.02	3.26749	0.0444205	Bacteria	Bacteroidetes	Bacteroidia	Bacteroidales	p-2534-18B5 gut group	Family_p-2534-18B5 gut group
denovo16548	0.83	4.708	44.435	2.7047	0.000118482	0.004	0.029	1.84749	0.0403261	Bacteria	Bacteroidetes	Bacteroidia	Bacteroidales	Rikenellaceae	Rikenellaceae RC9 gut group
denovo165565	0.98	6.719	27.946	2.19856	0.000120137	0.006	0.02	1.50403	0.0413358	Bacteria	Firmicutes	Clostridia	Clostridiales	Ruminococcaceae	Butyricicoccus
denovo170085	1	16316.1	10054.3	-0.69962	0.00617245	13.601	8.286	-1.02998	0.0272546	Bacteria	Bacteroidetes	Bacteroidia	Bacteroidales	Prevotellaceae	Prevotella 9
denovo17411	0.91	66.499	18.092	-2.29309	2.22081e-05	0.058	0.015	-3.03005	0.00128904	Bacteria	Actinobacteria	Actinobacteria	Corynebacteriales	Corynebacteriaceae	Corynebacterium 1
denovo175806	0.81	93.924	38.045	-1.71674	0.0267366	0.082	0.034	-3.37214	0.00879482	Bacteria	Bacteroidetes	Bacteroidia	Bacteroidales	Muribaculaceae	Family_Muribaculaceae
denovo180419	0.98	31.801	15.645	-1.00909	0.0385089	0.027	0.012	-1.89854	0.0076067	Bacteria	Firmicutes	Clostridia	Clostridiales	Clostridiaceae 1	Clostridium sensu stricto 1
denovo184868	0.98	27.935	14.812	-0.967252	0.00203149	0.024	0.012	-1.42238	0.00969456	Bacteria	Firmicutes	Clostridia	Clostridiales	Lachnospiraceae	Roseburia
denovo185321	0.94	62.046	21.169	-1.23753	0.0425537	0.057	0.018	-2.68811	0.00587971	Bacteria	Firmicutes	Clostridia	Clostridiales	Lachnospiraceae	Roseburia
denovo194156	0.96	22.104	10.474	-1.09211	0.00803405	0.018	0.009	-1.46299	0.0389529	Bacteria	Bacteroidetes	Bacteroidia	Bacteroidales	Prevotellaceae	Prevotella 9
denovo196198	0.79	3.52	19.774	2.79391	9.0048e-05	0.003	0.015	2.70005	0.0208219	Bacteria	Firmicutes	Clostridia	Clostridiales	Peptococcaceae	Family_Peptococcaceae
denovo19704	1	31.733	16.659	-0.922556	0.0427419	0.028	0.013	-1.71354	0.00968155	Bacteria	Firmicutes	Clostridia	Clostridiales	Clostridiaceae 1	Clostridium sensu stricto 1
denovo199936	1	358.398	187.479	-0.954819	0.00180643	0.301	0.156	-1.28794	0.0216524	Bacteria	Bacteroidetes	Bacteroidia	Bacteroidales	Prevotellaceae	Prevotella 7
denovo208838	1	265.141	139.287	-0.9212	0.000677771	0.222	0.116	-1.23459	0.0185625	Bacteria	Bacteroidetes	Bacteroidia	Bacteroidales	Prevotellaceae	Prevotella 9
denovo213136	0.72	2.023	18.802	3.46465	3.92221e-05	0.002	0.013	2.56621	0.0421097	Bacteria	Firmicutes	Clostridia	Clostridiales	Ruminococcaceae	Ruminococcus 1
denovo213354	0.98	65.823	34.932	-0.904702	0.0413312	0.058	0.031	-1.50094	0.0320122	Bacteria	Firmicutes	Clostridia	Clostridiales	Lachnospiraceae	Lachnospira
denovo21912	1	120.686	55.519	-1.10158	0.0055036	0.102	0.05	-1.65337	0.0117105	Bacteria	Firmicutes	Clostridia	Clostridiales	Lachnospiraceae	Fusicatenibacter
denovo219630	1	236.683	136.229	-0.80625	0.0025587	0.202	0.111	-1.22902	0.00874906	Bacteria	Firmicutes	Clostridia	Clostridiales	Peptostreptococcaceae	Family_Peptostreptococcaceae
denovo220742	0.96	42.069	20.245	-1.0027	0.0140891	0.035	0.017	-1.54663	0.0325269	Bacteria	Bacteroidetes	Bacteroidia	Bacteroidales	Prevotellaceae	Prevotella 9
denovo221178	0.85	40.141	132.308	2.11438	0.0144009	0.038	0.099	2.99596	0.0462885	Bacteria	Bacteroidetes	Bacteroidia	Bacteroidales	Prevotellaceae	Prevotellaceae UCG-001
denovo22417	1	96.204	47.648	-1.02468	0.00486707	0.083	0.042	-1.47099	0.0169892	Bacteria	Bacteroidetes	Bacteroidia	Bacteroidales	Prevotellaceae	Prevotella 9
denovo225311	1	1109.02	502.79	-1.12584	0.000662535	0.906	0.403	-1.33938	0.0164389	Bacteria	Bacteroidetes	Bacteroidia	Bacteroidales	Prevotellaceae	Prevotella 9
denovo22934	0.87	18.556	59.054	1.70297	0.0105373	0.017	0.048	2.11829	0.0416988	Bacteria	Bacteroidetes	Bacteroidia	Bacteroidales	Prevotellaceae	Alloprevotella
denovo230619	0.45	0.755	35.598	5.38877	5.11113e-07	0.001	0.03	4.45309	0.0146672	Bacteria	Bacteroidetes	Bacteroidia	Bacteroidales	Muribaculaceae	Family_Muribaculaceae
denovo233045	0.62	3.098	48.753	4.25665	3.03036e-05	0.003	0.032	3.41506	0.0300865	Bacteria	Bacteroidetes	Bacteroidia	Bacteroidales	p-2534-18B5 gut group	Family_p-2534-18B5 gut group
denovo234963	1	71.838	190.274	1.51275	9.66656e-06	0.065	0.143	1.0341	0.0122497	Bacteria	Firmicutes	Clostridia	Clostridiales	Ruminococcaceae	Family_Ruminococcaceae
denovo235265	0.81	76.895	15.541	-2.34857	0.00371529	0.06	0.015	-3.83453	0.0199753	Bacteria	Bacteroidetes	Bacteroidia	Bacteroidales	Prevotellaceae	Prevotella 9
denovo236563	0.96	30.668	14.372	-1.02136	0.020668	0.029	0.013	-1.483	0.0216906	Bacteria	Firmicutes	Clostridia	Clostridiales	Ruminococcaceae	Ruminococcus 1
denovo236630	0.68	2.218	31.62	3.41616	0.000111817	0.002	0.019	2.69216	0.0471528	Bacteria	Bacteroidetes	Bacteroidia	Bacteroidales	Rikenellaceae	Rikenellaceae RC9 gut group
denovo237419	0.98	41.379	19.455	-1.0205	0.0312208	0.033	0.016	-1.68068	0.018821	Bacteria	Firmicutes	Clostridia	Clostridiales	Lachnospiraceae	Lachnoclostridium
denovo238078	0.77	7.654	37.367	2.28434	0.00747498	0.007	0.026	3.20234	0.0263673	Bacteria	Firmicutes	Clostridia	Clostridiales	Christensenellaceae	Christensenellaceae R-7 group
denovo240692	0.81	98.219	788.513	3.01317	0.00375945	0.076	0.508	4.63327	0.0198034	Bacteria	Bacteroidetes	Bacteroidia	Bacteroidales	Prevotellaceae	Prevotella 1
denovo24608	0.7	5.605	164.287	5.72892	1.35605e-09	0.005	0.12	4.16528	0.0208201	Bacteria	Firmicutes	Clostridia	Clostridiales	Lachnospiraceae	Acetitomaculum
denovo247237	0.83	73.73	1794.93	4.84743	7.75092e-07	0.06	1.116	5.95069	0.00406395	Bacteria	Bacteroidetes	Bacteroidia	Bacteroidales	p-2534-18B5 gut group	Family_p-2534-18B5 gut group
denovo247505	1	94.572	46.387	-1.01783	0.00207396	0.08	0.039	-1.61891	0.00688529	Bacteria	Firmicutes	Clostridia	Clostridiales	Lachnospiraceae	Dorea
denovo248323	0.96	18.651	10.322	-0.924181	0.0410474	0.015	0.008	-1.45886	0.0365873	Bacteria	Bacteroidetes	Bacteroidia	Bacteroidales	Prevotellaceae	Prevotella 9
denovo251535	1	30.026	13.302	-1.21645	0.000362794	0.024	0.011	-1.27808	0.0333389	Bacteria	Bacteroidetes	Bacteroidia	Bacteroidales	Prevotellaceae	Prevotella 9
denovo253780	0.98	65.658	34.205	-0.945374	0.019146	0.056	0.031	-1.51898	0.0299956	Bacteria	Firmicutes	Clostridia	Clostridiales	Ruminococcaceae	Butyricicoccus
denovo254740	1	96.779	41.757	-1.19965	0.00061547	0.088	0.037	-1.61022	0.0082575	Bacteria	Firmicutes	Clostridia	Clostridiales	Lachnospiraceae	Blautia
denovo254877	0.91	51.528	307.382	3.23261	1.63202e-05	0.047	0.23	2.79445	0.0333841	Bacteria	Firmicutes	Clostridia	Clostridiales	Ruminococcaceae	Ruminococcaceae UCG-010
denovo259679	0.72	3.246	23.169	2.93639	0.000299766	0.003	0.016	2.60993	0.0325203	Bacteria	Firmicutes	Clostridia	Clostridiales	Ruminococcaceae	Ruminococcaceae UCG-010
denovo260113	0.68	17.635	2.56	-2.45566	0.00173809	0.016	0.002	-2.77274	0.0409392	Bacteria	Firmicutes	Clostridia	Clostridiales	Clostridiaceae 1	Clostridium sensu stricto 1
denovo26224	1	160.915	58.235	-1.44326	0.00016774	0.142	0.048	-1.92158	0.0048811	Bacteria	Firmicutes	Clostridia	Clostridiales	Ruminococcaceae	Ruminococcus 1
denovo266912	0.47	0.082	110.706	8.65235	1.34799e-12	0	0.069	4.49186	0.0136933	Bacteria	Spirochaetes	Spirochaetia	Spirochaetales	Spirochaetaceae	Treponema 2
denovo270874	0.91	49.812	23.314	-1.06399	0.0336546	0.045	0.02	-1.91903	0.022144	Bacteria	Proteobacteria	Gammaproteobacteria	Aeromonadales	Succinivibrionaceae	Family_Succinivibrionaceae
denovo271219	0.96	73.41	38.689	-0.999329	0.0195046	0.065	0.035	-1.75286	0.0398999	Bacteria	Firmicutes	Clostridia	Clostridiales	Ruminococcaceae	Ruminococcaceae UCG-003
denovo271490	0.98	27.052	7.174	-1.91591	0.000109571	0.022	0.006	-1.99075	0.0171461	Bacteria	Firmicutes	Negativicutes	Selenomonadales	Veillonellaceae	Mitsuokella
denovo273606	1	63.085	31.392	-1.00478	0.00256871	0.055	0.027	-1.54355	0.0108931	Bacteria	Firmicutes	Clostridia	Clostridiales	Lachnospiraceae	Lachnospiraceae UCG-008
denovo273624	1	413.364	247.813	-0.72922	0.00418089	0.352	0.21	-1.18241	0.0154548	Bacteria	Bacteroidetes	Bacteroidia	Bacteroidales	Prevotellaceae	Prevotella 9
denovo274149	1	199.317	112.211	-0.918584	0.0403144	0.183	0.093	-1.44054	0.0272719	Bacteria	Firmicutes	Bacilli	Lactobacillales	Lactobacillaceae	Lactobacillus
denovo275720	1	208.016	98.104	-1.07079	0.000230362	0.182	0.081	-1.33099	0.0060703	Bacteria	Firmicutes	Clostridia	Clostridiales	Lachnospiraceae	Roseburia
denovo277	0.55	1.899	31.561	4.42045	2.72535e-05	0.002	0.02	3.48321	0.034088	Bacteria	Bacteroidetes	Bacteroidia	Bacteroidales	p-2534-18B5 gut group	Family_p-2534-18B5 gut group
denovo277739	1	4.49	57.575	3.69864	8.35432e-17	0.004	0.041	2.59168	0.000322514	Bacteria	Firmicutes	Clostridia	Clostridiales	Peptococcaceae	Peptococcus
denovo287938	0.6	29.46	0.747	-4.14798	1.23818e-07	0.024	0.001	-3.82252	0.0190771	Bacteria	Actinobacteria	Actinobacteria	Bifidobacteriales	Bifidobacteriaceae	Bifidobacterium
denovo289617	1	88.179	50.962	-0.750555	0.0218741	0.076	0.045	-1.30001	0.0365122	Bacteria	Bacteroidetes	Bacteroidia	Bacteroidales	Prevotellaceae	Prevotella 2
denovo292628	1	955.206	465.282	-1.0423	0.000646758	0.806	0.4	-1.37855	0.0174585	Bacteria	Bacteroidetes	Bacteroidia	Bacteroidales	Prevotellaceae	Prevotella 9
denovo297763	1	152.559	80.477	-0.92002	0.0180824	0.129	0.071	-1.31748	0.0284965	Bacteria	Firmicutes	Erysipelotrichia	Erysipelotrichales	Erysipelotrichaceae	Holdemanella
denovo298250	0.98	67.692	26.847	-1.26417	0.0020522	0.054	0.022	-1.56553	0.0186153	Bacteria	Firmicutes	Negativicutes	Selenomonadales	Veillonellaceae	Family_Veillonellaceae
denovo300720	0.83	18.767	3.548	-2.36909	5.27634e-05	0.015	0.003	-3.00241	0.0117428	Bacteria	Firmicutes	Clostridia	Clostridiales	Peptostreptococcaceae	Family_Peptostreptococcaceae
denovo302119	1	163.166	72.875	-1.18879	0.00745018	0.13	0.061	-1.67224	0.0173863	Bacteria	Firmicutes	Negativicutes	Selenomonadales	Veillonellaceae	Megasphaera
denovo305296	0.98	6.761	82.96	3.59394	6.5771e-09	0.007	0.054	1.92552	0.0147258	Bacteria	Firmicutes	Clostridia	Clostridiales	Ruminococcaceae	Ruminococcaceae UCG-002
denovo306869	0.66	0.608	24.93	5.33561	2.19272e-12	0.001	0.019	3.78274	0.00913529	Bacteria	Firmicutes	Clostridia	Clostridiales	Ruminococcaceae	[Eubacterium] coprostanoligenes group
denovo316548	0.74	43.626	12.24	-1.80065	0.0275524	0.035	0.012	-3.59237	0.0169506	Bacteria	Bacteroidetes	Bacteroidia	Bacteroidales	Prevotellaceae	Alloprevotella
denovo329640	0.98	31.525	17.512	-0.76834	0.0267421	0.028	0.015	-1.33056	0.0329513	Bacteria	Bacteroidetes	Bacteroidia	Bacteroidales	Prevotellaceae	Prevotella 2
denovo330645	1	671.302	2203.83	1.6859	0.0110312	0.636	1.724	2.43541	0.0161922	Bacteria	Bacteroidetes	Bacteroidia	Bacteroidales	Prevotellaceae	Alloprevotella
denovo332085	0.87	9.121	54.59	2.57959	0.000226808	0.009	0.043	2.74107	0.0149379	Bacteria	Firmicutes	Clostridia	Clostridiales	Christensenellaceae	Christensenellaceae R-7 group
denovo335567	0.79	1.759	48.873	4.86647	3.55373e-11	0.002	0.035	3.52763	0.0127392	Bacteria	Firmicutes	Clostridia	Clostridiales	Ruminococcaceae	Ruminococcaceae UCG-002
denovo337882	0.62	26.16	1.323	-3.77341	1.48996e-06	0.022	0.001	-3.68583	0.00859522	Bacteria	Actinobacteria	Actinobacteria	Corynebacteriales	Corynebacteriaceae	Corynebacterium 1
denovo34340	1	166.691	684.462	2.96873	1.43421e-05	0.15	0.491	2.34223	0.0365923	Bacteria	Firmicutes	Negativicutes	Selenomonadales	Veillonellaceae	Anaerovibrio
denovo344239	1	652.607	356.055	-0.853945	0.00106031	0.55	0.3	-1.2859	0.0171521	Bacteria	Bacteroidetes	Bacteroidia	Bacteroidales	Prevotellaceae	Prevotella 9
denovo345418	0.98	24.077	10.65	-1.1844	0.000115604	0.021	0.009	-1.823	0.0330362	Bacteria	Bacteroidetes	Bacteroidia	Bacteroidales	Prevotellaceae	Prevotella 9
denovo346373	1	37.64	22.128	-0.700818	0.0277675	0.033	0.019	-1.20355	0.0424569	Bacteria	Bacteroidetes	Bacteroidia	Bacteroidales	Prevotellaceae	Prevotella 2
denovo346659	1	32.187	13.714	-1.26115	6.96852e-05	0.026	0.011	-1.41079	0.0131298	Bacteria	Bacteroidetes	Bacteroidia	Bacteroidales	Prevotellaceae	Prevotella 9
denovo346750	1	68.703	34.35	-0.971326	0.0267421	0.063	0.029	-1.80797	0.0188084	Bacteria	Firmicutes	Clostridia	Clostridiales	Lachnospiraceae	Coprococcus 2
denovo34702	1	158.435	78.976	-1.02587	0.00110691	0.129	0.065	-1.26294	0.0196126	Bacteria	Bacteroidetes	Bacteroidia	Bacteroidales	Prevotellaceae	Prevotella 9
denovo350484	0.6	1.602	28.601	4.66755	2.86398e-06	0.001	0.018	3.20084	0.0454825	Bacteria	Bacteroidetes	Bacteroidia	Bacteroidales	p-2534-18B5 gut group	Family_p-2534-18B5 gut group
denovo355276	0.83	161.136	33.042	-2.34219	0.00395024	0.128	0.033	-4.27612	0.0143607	Bacteria	Bacteroidetes	Bacteroidia	Bacteroidales	Prevotellaceae	Alloprevotella
denovo359597	1	20.659	9.784	-1.17084	0.000564005	0.017	0.008	-1.40616	0.0304599	Bacteria	Bacteroidetes	Bacteroidia	Bacteroidales	Prevotellaceae	Prevotella 9
denovo363712	1	156.312	78.507	-0.989967	0.00292688	0.128	0.066	-1.2312	0.0343578	Bacteria	Bacteroidetes	Bacteroidia	Bacteroidales	Prevotellaceae	Family_Prevotellaceae
denovo364725	0.72	16.313	2.527	-2.6934	6.64904e-05	0.013	0.002	-3.2425	0.0036982	Bacteria	Firmicutes	Clostridia	Clostridiales	Peptostreptococcaceae	Family_Peptostreptococcaceae
denovo367908	0.96	133.88	1836.88	3.4963	1.39817e-05	0.123	1.112	2.79517	0.0425068	Bacteria	Bacteroidetes	Bacteroidia	Bacteroidales	Rikenellaceae	Rikenellaceae RC9 gut group
denovo369989	0.45	0.468	34.247	6.13163	5.04417e-07	0	0.022	3.81472	0.0291534	Bacteria	Spirochaetes	Spirochaetia	Spirochaetales	Spirochaetaceae	Treponema 2
denovo372126	0.87	28.838	9.079	-1.59796	0.0015794	0.027	0.008	-2.03532	0.0157056	Bacteria	Proteobacteria	Gammaproteobacteria	Aeromonadales	Succinivibrionaceae	Family_Succinivibrionaceae
denovo376315	0.89	68.409	711.221	4.2423	2.56598e-06	0.055	0.47	3.15852	0.042159	Bacteria	Firmicutes	Clostridia	Clostridiales	Lachnospiraceae	Lachnospiraceae XPB1014 group
denovo378129	0.94	36.396	14.692	-1.65946	0.000305819	0.033	0.011	-2.18549	0.010504	Bacteria	Firmicutes	Clostridia	Clostridiales	Lachnospiraceae	Shuttleworthia
denovo384072	0.96	41.055	17.029	-1.19499	0.00492244	0.033	0.015	-1.63278	0.0247336	Bacteria	Firmicutes	Negativicutes	Selenomonadales	Veillonellaceae	Megasphaera
denovo385191	0.96	17.177	5.936	-1.55468	6.96852e-05	0.014	0.005	-1.88572	0.0106219	Bacteria	Firmicutes	Clostridia	Clostridiales	Lachnospiraceae	[Eubacterium] eligens group
denovo386249	0.85	5.838	52.331	3.01351	1.48996e-06	0.006	0.036	2.60447	0.0137139	Bacteria	Firmicutes	Clostridia	Clostridiales	Ruminococcaceae	Family_Ruminococcaceae
denovo388225	1	177.522	66.537	-1.36806	0.00018951	0.149	0.058	-1.77766	0.0101195	Bacteria	Firmicutes	Erysipelotrichia	Erysipelotrichales	Erysipelotrichaceae	Solobacterium
denovo390434	1	61.891	27.662	-1.08135	0.00566682	0.05	0.024	-1.56593	0.0193745	Bacteria	Firmicutes	Negativicutes	Selenomonadales	Veillonellaceae	Megasphaera
denovo391899	0.98	974.728	204.563	-2.29386	0.000989439	0.743	0.196	-2.59579	0.0336505	Bacteria	Firmicutes	Erysipelotrichia	Erysipelotrichales	Erysipelotrichaceae	Catenibacterium
denovo392172	0.81	9.701	4.834	-0.921594	0.0477607	0.009	0.004	-1.51345	0.0486082	Bacteria	Bacteroidetes	Bacteroidia	Bacteroidales	Prevotellaceae	Prevotella 9
denovo393276	1	98.991	43.042	-1.16283	0.00412933	0.08	0.036	-1.67596	0.0142153	Bacteria	Firmicutes	Negativicutes	Selenomonadales	Veillonellaceae	Megasphaera
denovo394770	0.66	27.209	7.377	-1.90461	0.0321874	0.022	0.007	-3.59123	0.0435537	Bacteria	Bacteroidetes	Bacteroidia	Bacteroidales	Prevotellaceae	Alloprevotella
denovo400265	0.96	16.014	96.263	2.61858	5.27634e-05	0.014	0.071	2.77169	0.00616889	Bacteria	Firmicutes	Clostridia	Clostridiales	Ruminococcaceae	Ruminococcaceae UCG-009
denovo412194	0.62	3.106	41.852	4.73938	1.48996e-06	0.002	0.027	3.62981	0.0220004	Bacteria	Bacteroidetes	Bacteroidia	Bacteroidales	Rikenellaceae	Rikenellaceae RC9 gut group
denovo412473	0.91	40.837	156.461	1.76457	0.0236005	0.036	0.127	3.11241	0.0290346	Bacteria	Firmicutes	Negativicutes	Selenomonadales	Veillonellaceae	Family_Veillonellaceae
denovo412574	1	80	39.889	-0.929685	0.00292688	0.067	0.032	-1.2475	0.00854495	Bacteria	Firmicutes	Clostridia	Clostridiales	Lachnospiraceae	Roseburia
denovo41458	1	377.383	216.189	-0.812052	0.0277675	0.317	0.175	-1.41727	0.018341	Bacteria	Firmicutes	Clostridia	Clostridiales	Lachnospiraceae	[Eubacterium] eligens group
denovo43998	0.6	0.458	60.39	6.51575	8.42902e-11	0	0.043	4.24277	0.00943298	Bacteria	Firmicutes	Clostridia	Clostridiales	Ruminococcaceae	Ruminococcaceae UCG-010
denovo4445	1	16.854	9.405	-0.840254	0.0186182	0.014	0.008	-1.17247	0.0477977	Bacteria	Firmicutes	Clostridia	Clostridiales	Ruminococcaceae	Subdoligranulum
denovo48817	0.85	1598.85	382.91	-2.13106	0.030825	1.291	0.385	-5.94618	0.0042525	Bacteria	Bacteroidetes	Bacteroidia	Bacteroidales	Prevotellaceae	Alloprevotella
denovo50144	1	225.432	57.649	-1.97939	1.62892e-06	0.174	0.051	-2.06876	0.00292643	Bacteria	Firmicutes	Clostridia	Clostridiales	Lachnospiraceae	Lachnoclostridium
denovo51735	0.72	2.061	22.987	3.49783	1.70625e-05	0.002	0.014	2.57566	0.0414884	Bacteria	Bacteroidetes	Bacteroidia	Bacteroidales	Rikenellaceae	Rikenellaceae RC9 gut group
denovo56979	0.98	54.205	30.44	-0.812117	0.00856878	0.046	0.026	-1.44938	0.0236635	Bacteria	Bacteroidetes	Bacteroidia	Bacteroidales	Prevotellaceae	Prevotella 2
denovo57022	0.98	106.36	53.838	-0.981649	0.0158289	0.088	0.045	-1.5356	0.0151069	Bacteria	Firmicutes	Negativicutes	Selenomonadales	Veillonellaceae	Megasphaera
denovo57487	1	328.037	212.938	-0.639331	0.0237207	0.286	0.176	-1.23145	0.0193029	Bacteria	Firmicutes	Clostridia	Clostridiales	Ruminococcaceae	Family_Ruminococcaceae
denovo58064	0.96	22.587	9.693	-1.1957	0.00318037	0.019	0.008	-1.64534	0.0264662	Bacteria	Bacteroidetes	Bacteroidia	Bacteroidales	Prevotellaceae	Prevotella 9
denovo59056	0.74	1.584	23.275	4.00329	1.12644e-06	0.001	0.017	2.8222	0.0163659	Bacteria	Tenericutes	Mollicutes	Izimaplasmatales	Order_Izimaplasmatales	Order_Izimaplasmatales
denovo61934	1	211.27	103.141	-1.03633	0.0111578	0.176	0.091	-1.57636	0.0282746	Bacteria	Bacteroidetes	Bacteroidia	Bacteroidales	Prevotellaceae	Prevotella 2
denovo63588	1	91.222	37.292	-1.22181	0.000990403	0.074	0.032	-1.54492	0.0107896	Bacteria	Firmicutes	Negativicutes	Selenomonadales	Veillonellaceae	Megasphaera
denovo7245	0.96	23.405	11.84	-0.900141	0.0169047	0.021	0.011	-1.86782	0.00853561	Bacteria	Bacteroidetes	Bacteroidia	Bacteroidales	Prevotellaceae	Prevotella 9
denovo72993	0.85	13.693	75.293	2.48644	0.000434535	0.013	0.056	3.16189	0.0125092	Bacteria	Firmicutes	Clostridia	Clostridiales	Ruminococcaceae	Family_Ruminococcaceae
denovo75808	1	81.42	48.941	-0.755318	0.0437957	0.07	0.043	-1.31326	0.0249316	Bacteria	Actinobacteria	Coriobacteriia	Coriobacteriales	Coriobacteriaceae	Collinsella
denovo78840	0.77	1.633	10.664	2.60358	9.66656e-06	0.001	0.008	2.69085	0.00964076	Bacteria	Firmicutes	Clostridia	Clostridiales	Ruminococcaceae	Ruminococcaceae UCG-010
denovo81891	0.85	15.694	5.298	-1.60427	0.00302916	0.015	0.004	-1.86361	0.0277049	Bacteria	Proteobacteria	Gammaproteobacteria	Aeromonadales	Succinivibrionaceae	Succinivibrio
denovo82041	1	468.826	291.687	-0.687397	0.00418089	0.396	0.245	-1.14111	0.0137977	Bacteria	Bacteroidetes	Bacteroidia	Bacteroidales	Prevotellaceae	Prevotella 9
denovo84939	0.72	21.454	84.267	2.64806	0.00412045	0.019	0.062	4.13225	0.0150661	Bacteria	Firmicutes	Clostridia	Clostridiales	Clostridiales vadinBB60 group	Family_Clostridiales vadinBB60 group
denovo86695	1	37.848	22.892	-0.688393	0.0062247	0.034	0.019	-1.3017	0.00745336	Bacteria	Firmicutes	Negativicutes	Selenomonadales	Veillonellaceae	Anaerovibrio
denovo8709	0.94	20.002	8.965	-1.04161	0.0047448	0.017	0.008	-1.82702	0.00521136	Bacteria	Firmicutes	Clostridia	Clostridiales	Lachnospiraceae	[Ruminococcus] torques group
denovo93179	1	494.437	271.452	-0.890993	0.00806741	0.423	0.205	-1.34506	0.00853293	Bacteria	Firmicutes	Clostridia	Clostridiales	Lachnospiraceae	Family_Lachnospiraceae
denovo99160	0.36	0	21.436	6.81447	1.51343e-07	0	0.014	3.79	0.037487	Bacteria	Spirochaetes	Spirochaetia	Spirochaetales	Spirochaetaceae	Treponema 2
denovo99394	0.96	14.375	92.66	2.78981	8.86935e-06	0.013	0.063	2.57069	0.0413829	Bacteria	Firmicutes	Clostridia	Clostridiales	Lachnospiraceae	Anaerostipes

## Sheet: DESeq2_Diet
OTU	Prevalence	NCounts_C	NCounts_O	log2FC	padj	Kingdom	Phylum	Class	Order	Family	Genus
denovo308114	1	71.294	169.445	1.36418	0.0474718	Bacteria	Firmicutes	Clostridia	Clostridiales	Lachnospiraceae	[Bacteroides] pectinophilus group
denovo257284	0.85	5.902	42.605	1.66816	0.0234551	Bacteria	Firmicutes	Clostridia	Clostridiales	Lachnospiraceae	[Eubacterium] ruminantium group
denovo249874	0.91	7.082	36.008	2.29971	0.00104254	Bacteria	Firmicutes	Clostridia	Clostridiales	Lachnospiraceae	[Eubacterium] xylanophilum group
denovo24608	0.7	37.867	154.938	2.95564	0.00479713	Bacteria	Firmicutes	Clostridia	Clostridiales	Lachnospiraceae	Acetitomaculum
denovo76333	0.74	48.657	11.397	-2.11178	0.0412946	Bacteria	Proteobacteria	Gammaproteobacteria	Pasteurellales	Pasteurellaceae	Actinobacillus
denovo192665	0.85	7.142	42.377	2.44108	0.000599876	Bacteria	Firmicutes	Clostridia	Clostridiales	Lachnospiraceae	Agathobacter
denovo9207	1	87.432	154.513	0.824981	0.0279161	Bacteria	Firmicutes	Clostridia	Clostridiales	Lachnospiraceae	Agathobacter
denovo119097	0.85	6.199	30.015	2.30174	0.00179693	Bacteria	Bacteroidetes	Bacteroidia	Bacteroidales	Prevotellaceae	Alloprevotella
denovo182699	0.81	57.803	695.168	3.46472	0.000950174	Bacteria	Bacteroidetes	Bacteroidia	Bacteroidales	Prevotellaceae	Alloprevotella
denovo184240	0.7	4.869	136.596	5.05342	1.85148e-07	Bacteria	Bacteroidetes	Bacteroidia	Bacteroidales	Prevotellaceae	Alloprevotella
denovo217524	0.28	0.232	39.89	6.73563	0.000154184	Bacteria	Bacteroidetes	Bacteroidia	Bacteroidales	Prevotellaceae	Alloprevotella
denovo250051	0.68	11.913	82.662	3.5107	0.00057409	Bacteria	Bacteroidetes	Bacteroidia	Bacteroidales	Prevotellaceae	Alloprevotella
denovo301674	0.96	38.373	138.98	1.78304	0.00454406	Bacteria	Bacteroidetes	Bacteroidia	Bacteroidales	Prevotellaceae	Alloprevotella
denovo331312	0.64	3.889	50.696	4.53243	8.11695e-06	Bacteria	Bacteroidetes	Bacteroidia	Bacteroidales	Prevotellaceae	Alloprevotella
denovo348886	0.83	6.3	29.373	2.05743	0.00957691	Bacteria	Bacteroidetes	Bacteroidia	Bacteroidales	Prevotellaceae	Alloprevotella
denovo94708	0.62	2.018	17.712	3.33087	0.00057409	Bacteria	Bacteroidetes	Bacteroidia	Bacteroidales	Prevotellaceae	Alloprevotella
denovo39033	0.49	6.752	40.162	3.50418	0.0125468	Bacteria	Tenericutes	Mollicutes	Anaeroplasmatales	Anaeroplasmataceae	Anaeroplasma
denovo99394	0.96	26.97	90.971	1.89926	0.00484561	Bacteria	Firmicutes	Clostridia	Clostridiales	Lachnospiraceae	Anaerostipes
denovo141917	0.94	6.899	14.625	1.15231	0.0221751	Bacteria	Firmicutes	Negativicutes	Selenomonadales	Veillonellaceae	Anaerovibrio
denovo216759	0.98	14.638	27.598	1.0421	0.0251894	Bacteria	Firmicutes	Negativicutes	Selenomonadales	Veillonellaceae	Anaerovibrio
denovo298852	0.96	7.009	16.508	1.28987	0.00465498	Bacteria	Firmicutes	Negativicutes	Selenomonadales	Veillonellaceae	Anaerovibrio
denovo34340	1	253.793	669.945	2.37725	0.00104254	Bacteria	Firmicutes	Negativicutes	Selenomonadales	Veillonellaceae	Anaerovibrio
denovo359773	1	49.693	106.453	1.14211	0.00244113	Bacteria	Firmicutes	Negativicutes	Selenomonadales	Veillonellaceae	Anaerovibrio
denovo362792	0.96	5.628	21.783	1.90721	2.02553e-05	Bacteria	Firmicutes	Negativicutes	Selenomonadales	Veillonellaceae	Anaerovibrio
denovo403819	1	230.693	580.623	1.24237	0.034418	Bacteria	Firmicutes	Negativicutes	Selenomonadales	Veillonellaceae	Anaerovibrio
denovo301341	0.66	4.363	21.419	2.21418	0.0477148	Bacteria	Bacteroidetes	Bacteroidia	Bacteroidales	Bacteroidaceae	Bacteroides
denovo193705	1	16	36.483	1.34564	0.00144645	Bacteria	Firmicutes	Clostridia	Clostridiales	Lachnospiraceae	Blautia
denovo386835	0.72	10.46	4.231	-1.3186	0.0485389	Bacteria	Bacteroidetes	Bacteroidia	Bacteroidales	Marinifilaceae	Butyricimonas
denovo141328	1	41.063	90.989	0.926238	0.0275347	Bacteria	Epsilonbacteraeota	Campylobacteria	Campylobacterales	Campylobacteraceae	Campylobacter
denovo261444	0.57	13.795	1.771	-2.94355	0.00518585	Bacteria	Firmicutes	Erysipelotrichia	Erysipelotrichales	Erysipelotrichaceae	Catenisphaera
denovo156535	0.96	15.375	51.905	1.74353	0.00124177	Bacteria	Firmicutes	Clostridia	Clostridiales	Christensenellaceae	Christensenellaceae R-7 group
denovo232081	0.87	10.007	3.802	-1.52833	0.00391972	Bacteria	Firmicutes	Clostridia	Clostridiales	Christensenellaceae	Christensenellaceae R-7 group
denovo198204	0.89	57.353	18.783	-1.81097	0.00543582	Bacteria	Firmicutes	Clostridia	Clostridiales	Clostridiaceae 1	Clostridium sensu stricto 6
denovo130453	0.87	37.092	5.106	-2.75069	6.86813e-05	Bacteria	Proteobacteria	Deltaproteobacteria	Desulfovibrionales	Desulfovibrionaceae	Desulfovibrio
denovo117390	0.62	26.111	3.292	-3.9614	1.71468e-05	Bacteria	Firmicutes	Erysipelotrichia	Erysipelotrichales	Erysipelotrichaceae	Erysipelotrichaceae UCG-004
denovo66814	0.87	15.884	4.76	-1.76151	0.00391972	Bacteria	Firmicutes	Erysipelotrichia	Erysipelotrichales	Erysipelotrichaceae	Erysipelotrichaceae UCG-004
denovo147101	0.98	74.412	229.108	1.63861	0.0113349	Bacteria	Proteobacteria	Gammaproteobacteria	Enterobacteriales	Enterobacteriaceae	Escherichia-Shigella
denovo247935	1	34.39	54.516	0.744015	0.0181443	Bacteria	Firmicutes	Clostridia	Clostridiales	Ruminococcaceae	Faecalibacterium
denovo175974	0.15	17.556	159.33	9.22906	0.017218	Bacteria	Fibrobacteres	Fibrobacteria	Fibrobacterales	Fibrobacteraceae	Fibrobacter
denovo134369	0.89	44.291	259.431	3.66415	9.71774e-05	Bacteria	Firmicutes	Clostridia	Clostridiales	Lachnospiraceae	Lachnospiraceae AC2044 group
denovo284301	0.57	16.969	22.826	2.50983	0.0492068	Bacteria	Firmicutes	Clostridia	Clostridiales	Lachnospiraceae	Lachnospiraceae NK4A136 group
denovo376315	0.89	135.746	729.101	3.28687	0.000670363	Bacteria	Firmicutes	Clostridia	Clostridiales	Lachnospiraceae	Lachnospiraceae XPB1014 group
denovo233798	0.81	17.889	48.779	2.36889	0.0221751	Bacteria	Firmicutes	Bacilli	Lactobacillales	Lactobacillaceae	Lactobacillus
denovo281605	0.96	33.631	80.751	1.93603	0.0165415	Bacteria	Firmicutes	Bacilli	Lactobacillales	Lactobacillaceae	Lactobacillus
denovo382685	0.96	19.636	9.362	-1.04572	0.00454406	Bacteria	Firmicutes	Clostridia	Clostridiales	Lachnospiraceae	Oribacterium
denovo161587	0.98	12.914	43.315	1.82021	0.00103929	Bacteria	Firmicutes	Clostridia	Clostridiales	Ruminococcaceae	Oscillibacter
denovo220867	0.64	3.362	42.539	3.54323	0.00103929	Bacteria	Firmicutes	Clostridia	Clostridiales	Ruminococcaceae	Oscillibacter
denovo7456	1	34.331	65.215	0.890292	0.0186561	Bacteria	Firmicutes	Clostridia	Clostridiales	Ruminococcaceae	Oscillibacter
denovo303778	1	48.77	115.659	1.24447	0.0011775	Bacteria	Firmicutes	Clostridia	Clostridiales	Ruminococcaceae	Oscillospira
denovo3319	1	27.429	64.562	1.22135	0.00174536	Bacteria	Firmicutes	Clostridia	Clostridiales	Ruminococcaceae	Oscillospira
denovo1560	0.72	10.532	2.327	-2.38364	0.000378022	Bacteria	Bacteroidetes	Bacteroidia	Bacteroidales	Tannerellaceae	Parabacteroides
denovo240692	0.81	85.967	882.13	3.36544	0.00196254	Bacteria	Bacteroidetes	Bacteroidia	Bacteroidales	Prevotellaceae	Prevotella 1
denovo260319	0.79	6.367	52.526	2.89743	0.000616709	Bacteria	Bacteroidetes	Bacteroidia	Bacteroidales	Prevotellaceae	Prevotella 1
denovo280353	0.62	30.989	200.597	2.79148	0.0418574	Bacteria	Bacteroidetes	Bacteroidia	Bacteroidales	Prevotellaceae	Prevotella 1
denovo361182	0.55	3.26	29.515	3.22002	0.00503361	Bacteria	Bacteroidetes	Bacteroidia	Bacteroidales	Prevotellaceae	Prevotella 1
denovo44171	0.7	12.933	122.876	4.21197	0.000191382	Bacteria	Bacteroidetes	Bacteroidia	Bacteroidales	Prevotellaceae	Prevotella 7
denovo102266	0.91	6.055	15.795	1.35121	0.0250304	Bacteria	Bacteroidetes	Bacteroidia	Bacteroidales	Prevotellaceae	Prevotella 9
denovo127175	0.96	29.184	15.456	-0.762137	0.0434287	Bacteria	Bacteroidetes	Bacteroidia	Bacteroidales	Prevotellaceae	Prevotella 9
denovo15299	0.74	1.369	10.235	2.95005	0.000166324	Bacteria	Bacteroidetes	Bacteroidia	Bacteroidales	Prevotellaceae	Prevotella 9
denovo271370	0.68	4.419	44.526	3.37639	0.000385692	Bacteria	Bacteroidetes	Bacteroidia	Bacteroidales	Prevotellaceae	Prevotella 9
denovo295147	0.94	11.658	6.075	-1.00878	0.0354289	Bacteria	Bacteroidetes	Bacteroidia	Bacteroidales	Prevotellaceae	Prevotella 9
denovo342549	0.98	185.579	107.268	-0.811431	0.0496561	Bacteria	Bacteroidetes	Bacteroidia	Bacteroidales	Prevotellaceae	Prevotella 9
denovo345418	0.98	21.03	11.721	-0.762339	0.0298763	Bacteria	Bacteroidetes	Bacteroidia	Bacteroidales	Prevotellaceae	Prevotella 9
denovo372124	0.62	1.573	14.023	2.95217	0.00209523	Bacteria	Bacteroidetes	Bacteroidia	Bacteroidales	Prevotellaceae	Prevotella 9
denovo168380	0.85	6.821	27.205	2.11498	0.00636086	Bacteria	Bacteroidetes	Bacteroidia	Bacteroidales	Prevotellaceae	Prevotellaceae NK3B31 group
denovo211932	0.91	15.197	45.512	1.57645	0.024914	Bacteria	Bacteroidetes	Bacteroidia	Bacteroidales	Prevotellaceae	Prevotellaceae NK3B31 group
denovo228540	0.74	3.78	14.747	1.9923	0.0169156	Bacteria	Bacteroidetes	Bacteroidia	Bacteroidales	Prevotellaceae	Prevotellaceae NK3B31 group
denovo234080	0.85	8.73	34.672	1.94486	0.00915272	Bacteria	Bacteroidetes	Bacteroidia	Bacteroidales	Prevotellaceae	Prevotellaceae NK3B31 group
denovo258410	0.66	15.376	61.58	3.31491	0.00179693	Bacteria	Bacteroidetes	Bacteroidia	Bacteroidales	Prevotellaceae	Prevotellaceae NK3B31 group
denovo276423	0.83	11.162	54.902	2.34361	0.00222258	Bacteria	Bacteroidetes	Bacteroidia	Bacteroidales	Prevotellaceae	Prevotellaceae NK3B31 group
denovo286947	0.89	11.986	73.421	2.35734	0.00172047	Bacteria	Bacteroidetes	Bacteroidia	Bacteroidales	Prevotellaceae	Prevotellaceae NK3B31 group
denovo290693	0.51	5.349	17.119	2.76011	0.0234551	Bacteria	Bacteroidetes	Bacteroidia	Bacteroidales	Prevotellaceae	Prevotellaceae NK3B31 group
denovo301565	0.57	2.408	23.686	3.26198	0.00171118	Bacteria	Bacteroidetes	Bacteroidia	Bacteroidales	Prevotellaceae	Prevotellaceae NK3B31 group
denovo321462	0.98	32.334	138.273	2.01723	0.000950174	Bacteria	Bacteroidetes	Bacteroidia	Bacteroidales	Prevotellaceae	Prevotellaceae NK3B31 group
denovo322081	0.51	4.757	21.361	3.05065	0.0180359	Bacteria	Bacteroidetes	Bacteroidia	Bacteroidales	Prevotellaceae	Prevotellaceae NK3B31 group
denovo33425	0.62	4.912	32.855	3.17445	0.00229786	Bacteria	Bacteroidetes	Bacteroidia	Bacteroidales	Prevotellaceae	Prevotellaceae NK3B31 group
denovo339968	1	533.363	1793.29	1.59678	0.0446204	Bacteria	Bacteroidetes	Bacteroidia	Bacteroidales	Prevotellaceae	Prevotellaceae NK3B31 group
denovo345252	0.83	8.782	48.671	2.31816	0.00640272	Bacteria	Bacteroidetes	Bacteroidia	Bacteroidales	Prevotellaceae	Prevotellaceae NK3B31 group
denovo360460	0.43	5.374	75.605	6.46738	1.12034e-06	Bacteria	Bacteroidetes	Bacteroidia	Bacteroidales	Prevotellaceae	Prevotellaceae NK3B31 group
denovo364522	0.98	20.206	66.903	1.67088	0.00892654	Bacteria	Bacteroidetes	Bacteroidia	Bacteroidales	Prevotellaceae	Prevotellaceae NK3B31 group
denovo377911	0.62	3.521	147.489	3.92395	0.000472969	Bacteria	Bacteroidetes	Bacteroidia	Bacteroidales	Prevotellaceae	Prevotellaceae NK3B31 group
denovo381550	0.91	22.199	76.716	1.73711	0.0142915	Bacteria	Bacteroidetes	Bacteroidia	Bacteroidales	Prevotellaceae	Prevotellaceae NK3B31 group
denovo395032	0.94	30.898	132.932	2.09272	0.011717	Bacteria	Bacteroidetes	Bacteroidia	Bacteroidales	Prevotellaceae	Prevotellaceae NK3B31 group
denovo407031	0.91	17.865	66.962	1.81798	0.0198235	Bacteria	Bacteroidetes	Bacteroidia	Bacteroidales	Prevotellaceae	Prevotellaceae NK3B31 group
denovo46159	0.85	11.771	76.66	2.87969	0.00057409	Bacteria	Bacteroidetes	Bacteroidia	Bacteroidales	Prevotellaceae	Prevotellaceae NK3B31 group
denovo66312	0.21	0.013	45.28	11.3658	2.02656e-07	Bacteria	Bacteroidetes	Bacteroidia	Bacteroidales	Prevotellaceae	Prevotellaceae UCG-003
denovo174337	0.96	27.15	78.682	1.71659	0.0239649	Bacteria	Bacteroidetes	Bacteroidia	Bacteroidales	Prevotellaceae	Prevotellaceae UCG-004
denovo88251	0.87	10.462	43.349	2.07281	0.00236637	Bacteria	Bacteroidetes	Bacteroidia	Bacteroidales	Prevotellaceae	Prevotellaceae UCG-004
denovo94463	0.45	41.944	1.016	-3.22998	0.0141614	Bacteria	Synergistetes	Synergistia	Synergistales	Synergistaceae	Pyramidobacter
denovo127663	0.74	10.034	40.488	1.87751	0.0492068	Bacteria	Bacteroidetes	Bacteroidia	Bacteroidales	Rikenellaceae	Rikenellaceae RC9 gut group
denovo130330	0.79	14.522	3.13	-2.22618	0.00169669	Bacteria	Bacteroidetes	Bacteroidia	Bacteroidales	Rikenellaceae	Rikenellaceae RC9 gut group
denovo197484	0.49	1.115	75.446	5.38688	8.11695e-06	Bacteria	Bacteroidetes	Bacteroidia	Bacteroidales	Rikenellaceae	Rikenellaceae RC9 gut group
denovo198360	0.72	8.876	50.861	1.94458	0.048345	Bacteria	Bacteroidetes	Bacteroidia	Bacteroidales	Rikenellaceae	Rikenellaceae RC9 gut group
denovo219246	1	726.419	159.959	-2.18096	0.000189163	Bacteria	Bacteroidetes	Bacteroidia	Bacteroidales	Rikenellaceae	Rikenellaceae RC9 gut group
denovo259002	0.74	11.881	3.622	-1.88705	0.0154449	Bacteria	Bacteroidetes	Bacteroidia	Bacteroidales	Rikenellaceae	Rikenellaceae RC9 gut group
denovo354863	0.83	13.417	3.631	-2.03693	0.00398944	Bacteria	Bacteroidetes	Bacteroidia	Bacteroidales	Rikenellaceae	Rikenellaceae RC9 gut group
denovo392340	0.77	8.064	30.014	1.82162	0.0434287	Bacteria	Bacteroidetes	Bacteroidia	Bacteroidales	Rikenellaceae	Rikenellaceae RC9 gut group
denovo398993	0.96	8.394	27.033	1.6055	0.0190347	Bacteria	Bacteroidetes	Bacteroidia	Bacteroidales	Rikenellaceae	Rikenellaceae RC9 gut group
denovo412194	0.62	9.737	40.666	3.06464	0.00348907	Bacteria	Bacteroidetes	Bacteroidia	Bacteroidales	Rikenellaceae	Rikenellaceae RC9 gut group
denovo47480	0.98	6.995	12.917	0.816229	0.0366947	Bacteria	Bacteroidetes	Bacteroidia	Bacteroidales	Rikenellaceae	Rikenellaceae RC9 gut group
denovo51735	0.72	6.595	21.509	1.83765	0.0450996	Bacteria	Bacteroidetes	Bacteroidia	Bacteroidales	Rikenellaceae	Rikenellaceae RC9 gut group
denovo62281	0.72	5.837	33.104	2.2549	0.0142915	Bacteria	Bacteroidetes	Bacteroidia	Bacteroidales	Rikenellaceae	Rikenellaceae RC9 gut group
denovo208197	1	110.482	262.129	1.3473	0.0186313	Bacteria	Firmicutes	Clostridia	Clostridiales	Lachnospiraceae	Roseburia
denovo138934	0.98	22.85	84.866	1.51667	0.0303261	Bacteria	Firmicutes	Clostridia	Clostridiales	Ruminococcaceae	Ruminiclostridium 6
denovo349821	0.36	1.316	29.818	5.06813	0.00103929	Bacteria	Firmicutes	Clostridia	Clostridiales	Ruminococcaceae	Ruminiclostridium 9
denovo145501	0.98	51.34	140.176	1.61888	0.00197803	Bacteria	Firmicutes	Clostridia	Clostridiales	Ruminococcaceae	Ruminococcaceae NK4A214 group
denovo276799	1	67.642	169.159	1.4664	0.0181443	Bacteria	Firmicutes	Clostridia	Clostridiales	Ruminococcaceae	Ruminococcaceae NK4A214 group
denovo185577	0.98	9.77	21.647	1.20426	0.0142915	Bacteria	Firmicutes	Clostridia	Clostridiales	Ruminococcaceae	Ruminococcaceae UCG-005
denovo399906	0.94	8.067	17.107	1.13482	0.0150993	Bacteria	Firmicutes	Clostridia	Clostridiales	Ruminococcaceae	Ruminococcaceae UCG-005
denovo240594	0.98	14.562	43.169	1.45029	0.00503361	Bacteria	Firmicutes	Clostridia	Clostridiales	Ruminococcaceae	Ruminococcaceae UCG-008
denovo212354	0.91	19.368	8.698	-1.19455	0.0144262	Bacteria	Firmicutes	Clostridia	Clostridiales	Ruminococcaceae	Ruminococcaceae UCG-009
denovo14036	0.32	14.116	27.943	3.77059	0.0178923	Bacteria	Firmicutes	Clostridia	Clostridiales	Ruminococcaceae	Ruminococcaceae UCG-010
denovo254877	0.91	267.438	148.084	-1.72335	0.0457764	Bacteria	Firmicutes	Clostridia	Clostridiales	Ruminococcaceae	Ruminococcaceae UCG-010
denovo45197	0.83	4.502	15.636	1.78822	0.0209729	Bacteria	Firmicutes	Clostridia	Clostridiales	Ruminococcaceae	Ruminococcaceae UCG-010
denovo246983	0.66	19.868	4.064	-2.42659	0.0159886	Bacteria	Firmicutes	Clostridia	Clostridiales	Ruminococcaceae	Ruminococcaceae UCG-014
denovo247728	0.98	53.895	25.141	-1.11462	0.0178923	Bacteria	Firmicutes	Clostridia	Clostridiales	Ruminococcaceae	Ruminococcaceae UCG-014
denovo277505	0.6	3.004	16.637	2.49839	0.0221751	Bacteria	Firmicutes	Clostridia	Clostridiales	Ruminococcaceae	Ruminococcaceae UCG-014
denovo279545	0.77	37.347	17.078	-2.33164	0.0181443	Bacteria	Firmicutes	Clostridia	Clostridiales	Ruminococcaceae	Ruminococcaceae UCG-014
denovo333885	0.94	23.98	80.331	1.76189	0.0226088	Bacteria	Firmicutes	Clostridia	Clostridiales	Ruminococcaceae	Ruminococcaceae UCG-014
denovo365751	0.77	3.701	24.145	2.50656	0.00391972	Bacteria	Firmicutes	Clostridia	Clostridiales	Ruminococcaceae	Ruminococcaceae UCG-014
denovo36933	0.89	68.69	74.232	-1.83215	0.0245269	Bacteria	Firmicutes	Clostridia	Clostridiales	Ruminococcaceae	Ruminococcaceae UCG-014
denovo12118	0.77	9.55	92.747	3.33117	0.000241423	Bacteria	Firmicutes	Clostridia	Clostridiales	Ruminococcaceae	Ruminococcus 1
denovo225467	0.89	153.537	23.428	-2.12491	0.00740691	Bacteria	Firmicutes	Clostridia	Clostridiales	Clostridiaceae 1	Sarcina
denovo23360	0.94	10.13	26.449	1.16385	0.0281029	Bacteria	Firmicutes	Negativicutes	Selenomonadales	Veillonellaceae	Selenomonas 1
denovo401777	0.89	7.463	25.218	2.05297	0.00125844	Bacteria	Firmicutes	Negativicutes	Selenomonadales	Veillonellaceae	Selenomonas 1
denovo378129	0.94	5.81	39.002	3.05788	6.48474e-12	Bacteria	Firmicutes	Clostridia	Clostridiales	Lachnospiraceae	Shuttleworthia
denovo290468	0.83	18.397	3.876	-2.39269	0.000488631	Bacteria	Bacteroidetes	Bacteroidia	Bacteroidales	Rikenellaceae	SP3-e08
denovo249580	1	13.326	32.078	1.25249	0.00128188	Bacteria	Firmicutes	Clostridia	Clostridiales	Ruminococcaceae	Subdoligranulum
denovo59455	0.72	79.463	671.755	3.11062	0.0230951	Bacteria	Proteobacteria	Gammaproteobacteria	Aeromonadales	Succinivibrionaceae	Succinivibrionaceae UCG-001
denovo22414	0.96	9.523	21.203	1.1262	0.0243559	Bacteria	Firmicutes	Clostridia	Clostridiales	Peptostreptococcaceae	Terrisporobacter
denovo238814	0.3	4.631	84.183	4.4909	0.0140215	Bacteria	Spirochaetes	Spirochaetia	Spirochaetales	Spirochaetaceae	Treponema 2
denovo346808	0.47	1.086	172.36	4.00154	0.00543582	Bacteria	Spirochaetes	Spirochaetia	Spirochaetales	Spirochaetaceae	Treponema 2
denovo377896	0.19	0.081	164.413	8.96002	0.000166324	Bacteria	Spirochaetes	Spirochaetia	Spirochaetales	Spirochaetaceae	Treponema 2
denovo256542	0.38	14.861	239.904	5.32556	0.00823663	Bacteria	Bacteroidetes	Bacteroidia	Bacteroidales	Bacteroidales RF16 group	Unclassified_Bacteroidales RF16 group
denovo178788	0.53	16.903	431.857	7.13968	8.11695e-06	Bacteria	Proteobacteria	Deltaproteobacteria	Bradymonadales	Unclassified_Bradymonadales	Unclassified_Bradymonadales
denovo301004	0.87	70.413	26.931	-1.51535	0.0349195	Bacteria	Proteobacteria	Deltaproteobacteria	Bradymonadales	Unclassified_Bradymonadales	Unclassified_Bradymonadales
denovo23832	0.96	12.19	27.751	1.20576	0.0234551	Bacteria	Firmicutes	Clostridia	Clostridiales	Christensenellaceae	Unclassified_Christensenellaceae
denovo269	0.91	25.219	8.203	-1.29712	0.0496727	Bacteria	Firmicutes	Clostridia	Clostridiales	Clostridiales vadinBB60 group	Unclassified_Clostridiales vadinBB60 group
denovo307595	0.79	5.905	18.054	2.23655	0.00391972	Bacteria	Firmicutes	Unclassified_Firmicutes	Unclassified_Firmicutes	Unclassified_Firmicutes	Unclassified_Firmicutes
denovo143045	0.81	32.162	8.603	-1.99394	0.0298763	Bacteria	Cyanobacteria	Melainabacteria	Gastranaerophilales	Unclassified_Gastranaerophilales	Unclassified_Gastranaerophilales
denovo158141	0.79	5.448	140.591	2.97389	0.00172047	Bacteria	Cyanobacteria	Melainabacteria	Gastranaerophilales	Unclassified_Gastranaerophilales	Unclassified_Gastranaerophilales
denovo201438	0.72	4.934	29.519	2.16324	0.0245901	Bacteria	Cyanobacteria	Melainabacteria	Gastranaerophilales	Unclassified_Gastranaerophilales	Unclassified_Gastranaerophilales
denovo395986	0.87	84.544	19.077	-2.25832	0.000166489	Bacteria	Cyanobacteria	Melainabacteria	Gastranaerophilales	Unclassified_Gastranaerophilales	Unclassified_Gastranaerophilales
denovo83869	0.98	117.725	28.938	-1.96376	0.000855758	Bacteria	Cyanobacteria	Melainabacteria	Gastranaerophilales	Unclassified_Gastranaerophilales	Unclassified_Gastranaerophilales
denovo14725	1	8.562	85.938	2.68996	9.37825e-07	Bacteria	Firmicutes	Clostridia	Clostridiales	Lachnospiraceae	Unclassified_Lachnospiraceae
denovo160490	0.98	7.283	20.872	1.52995	0.000950174	Bacteria	Firmicutes	Clostridia	Clostridiales	Lachnospiraceae	Unclassified_Lachnospiraceae
denovo217651	0.4	0.762	16.445	4.40376	0.00166585	Bacteria	Firmicutes	Clostridia	Clostridiales	Lachnospiraceae	Unclassified_Lachnospiraceae
denovo30761	1	37.754	69.359	0.859027	0.0148906	Bacteria	Firmicutes	Clostridia	Clostridiales	Lachnospiraceae	Unclassified_Lachnospiraceae
denovo394345	0.62	5.897	48.058	2.96996	0.0132341	Bacteria	Firmicutes	Clostridia	Clostridiales	Lachnospiraceae	Unclassified_Lachnospiraceae
denovo54021	0.94	7.188	16.304	1.36751	0.01387	Bacteria	Firmicutes	Clostridia	Clostridiales	Lachnospiraceae	Unclassified_Lachnospiraceae
denovo106577	0.64	31.696	122.279	2.35993	0.0100006	Bacteria	Bacteroidetes	Bacteroidia	Bacteroidales	Muribaculaceae	Unclassified_Muribaculaceae
denovo227108	0.6	17.13	407.579	5.72825	1.67236e-05	Bacteria	Bacteroidetes	Bacteroidia	Bacteroidales	Muribaculaceae	Unclassified_Muribaculaceae
denovo230619	0.45	39.725	5.486	-2.67015	0.0243559	Bacteria	Bacteroidetes	Bacteroidia	Bacteroidales	Muribaculaceae	Unclassified_Muribaculaceae
denovo266179	0.62	18.104	41.308	2.49073	0.0341102	Bacteria	Bacteroidetes	Bacteroidia	Bacteroidales	Muribaculaceae	Unclassified_Muribaculaceae
denovo27437	0.77	30.172	8.258	-1.75998	0.0341102	Bacteria	Bacteroidetes	Bacteroidia	Bacteroidales	Muribaculaceae	Unclassified_Muribaculaceae
denovo347841	0.47	0.864	334.902	7.83005	6.48474e-12	Bacteria	Bacteroidetes	Bacteroidia	Bacteroidales	Muribaculaceae	Unclassified_Muribaculaceae
denovo381830	0.55	1.93	65.847	4.01816	0.00103929	Bacteria	Bacteroidetes	Bacteroidia	Bacteroidales	Muribaculaceae	Unclassified_Muribaculaceae
denovo56540	0.62	7.105	227.266	4.07089	0.000154184	Bacteria	Bacteroidetes	Bacteroidia	Bacteroidales	Muribaculaceae	Unclassified_Muribaculaceae
denovo7677	0.57	1.287	34.796	4.91446	8.11695e-06	Bacteria	Bacteroidetes	Bacteroidia	Bacteroidales	Muribaculaceae	Unclassified_Muribaculaceae
denovo109658	0.64	6.953	24.665	2.08516	0.0434287	Bacteria	Bacteroidetes	Bacteroidia	Bacteroidales	p-2534-18B5 gut group	Unclassified_p-2534-18B5 gut group
denovo164685	0.62	8.293	28.926	2.23618	0.0418616	Bacteria	Bacteroidetes	Bacteroidia	Bacteroidales	p-2534-18B5 gut group	Unclassified_p-2534-18B5 gut group
denovo247237	0.83	406.794	1708.38	2.35845	0.0366947	Bacteria	Bacteroidetes	Bacteroidia	Bacteroidales	p-2534-18B5 gut group	Unclassified_p-2534-18B5 gut group
denovo350484	0.6	6.393	27.625	2.49658	0.0235885	Bacteria	Bacteroidetes	Bacteroidia	Bacteroidales	p-2534-18B5 gut group	Unclassified_p-2534-18B5 gut group
denovo250171	0.43	5.13	491.658	5.45942	0.00145027	Bacteria	Bacteroidetes	Bacteroidia	Bacteroidales	Paludibacteraceae	Unclassified_Paludibacteraceae
denovo13640	0.96	15.58	9.86	-0.634763	0.0496727	Bacteria	Bacteroidetes	Bacteroidia	Bacteroidales	Prevotellaceae	Unclassified_Prevotellaceae
denovo157178	0.94	26.213	11.034	-1.14695	0.00454406	Bacteria	Bacteroidetes	Bacteroidia	Bacteroidales	Prevotellaceae	Unclassified_Prevotellaceae
denovo158525	0.66	1.686	22.268	3.82546	1.47036e-05	Bacteria	Bacteroidetes	Bacteroidia	Bacteroidales	Prevotellaceae	Unclassified_Prevotellaceae
denovo17528	1	774.347	396.256	-0.922701	0.0298763	Bacteria	Bacteroidetes	Bacteroidia	Bacteroidales	Prevotellaceae	Unclassified_Prevotellaceae
denovo221749	0.57	3.12	21.056	3.15269	0.00675612	Bacteria	Bacteroidetes	Bacteroidia	Bacteroidales	Prevotellaceae	Unclassified_Prevotellaceae
denovo271267	0.49	0.568	88.25	7.4	1.58784e-11	Bacteria	Bacteroidetes	Bacteroidia	Bacteroidales	Prevotellaceae	Unclassified_Prevotellaceae
denovo297862	0.96	19.86	8.558	-1.12598	0.0126753	Bacteria	Bacteroidetes	Bacteroidia	Bacteroidales	Prevotellaceae	Unclassified_Prevotellaceae
denovo329023	0.96	26.775	12.924	-0.960974	0.0165415	Bacteria	Bacteroidetes	Bacteroidia	Bacteroidales	Prevotellaceae	Unclassified_Prevotellaceae
denovo346121	1	1093.98	717.081	-0.59548	0.045989	Bacteria	Bacteroidetes	Bacteroidia	Bacteroidales	Prevotellaceae	Unclassified_Prevotellaceae
denovo358574	0.32	1.023	28.432	7.05405	1.45784e-06	Bacteria	Bacteroidetes	Bacteroidia	Bacteroidales	Prevotellaceae	Unclassified_Prevotellaceae
denovo411441	1	115.543	41.76	-1.46119	0.000823988	Bacteria	Bacteroidetes	Bacteroidia	Bacteroidales	Prevotellaceae	Unclassified_Prevotellaceae
denovo65935	0.98	29.166	12.854	-1.031	0.0252063	Bacteria	Bacteroidetes	Bacteroidia	Bacteroidales	Prevotellaceae	Unclassified_Prevotellaceae
denovo88399	0.98	104.591	54.414	-0.88004	0.00740691	Bacteria	Bacteroidetes	Bacteroidia	Bacteroidales	Prevotellaceae	Unclassified_Prevotellaceae
denovo110241	0.38	2.877	24.471	2.89168	0.0434207	Bacteria	Proteobacteria	Alphaproteobacteria	Rhodospirillales	Unclassified_Rhodospirillales	Unclassified_Rhodospirillales
denovo325086	0.53	5.933	32.32	2.71877	0.0426902	Bacteria	Proteobacteria	Alphaproteobacteria	Rhodospirillales	Unclassified_Rhodospirillales	Unclassified_Rhodospirillales
denovo129175	0.83	17.66	5.485	-1.72877	0.0132341	Bacteria	Firmicutes	Clostridia	Clostridiales	Ruminococcaceae	Unclassified_Ruminococcaceae
denovo234963	1	95.901	183.31	1.06578	0.00381985	Bacteria	Firmicutes	Clostridia	Clostridiales	Ruminococcaceae	Unclassified_Ruminococcaceae
denovo48917	1	32.288	87.051	1.58196	0.00181381	Bacteria	Firmicutes	Clostridia	Clostridiales	Ruminococcaceae	Unclassified_Ruminococcaceae
denovo66142	0.77	205.791	131.697	2.25312	0.0367356	Bacteria	Proteobacteria	Gammaproteobacteria	Betaproteobacteriales	T34	Unclassified_T34
denovo294640	1	329.708	134.79	-1.77452	0.0142915	Bacteria	Firmicutes	Negativicutes	Selenomonadales	Veillonellaceae	Unclassified_Veillonellaceae
denovo348368	0.91	162.557	35.324	-1.78314	0.0287347	Bacteria	Firmicutes	Negativicutes	Selenomonadales	Veillonellaceae	Unclassified_Veillonellaceae

## Sheet: ALDEx2_Diet
OTU	Prevalence	RA_C	RA_O	diff.btw	we.eBH	Kingdom	Phylum	Class	Order	Family	Genus
denovo184240	0.7	0.004	0.1	5.1754	0.0124736	Bacteria	Bacteroidetes	Bacteroidia	Bacteroidales	Prevotellaceae	Alloprevotella
denovo331312	0.64	0.003	0.036	4.28993	0.0239001	Bacteria	Bacteroidetes	Bacteroidia	Bacteroidales	Prevotellaceae	Alloprevotella
denovo198204	0.89	0.053	0.015	-2.30835	0.0429282	Bacteria	Firmicutes	Clostridia	Clostridiales	Clostridiaceae 1	Clostridium sensu stricto 6
denovo130453	0.87	0.033	0.005	-2.92926	0.019519	Bacteria	Proteobacteria	Deltaproteobacteria	Desulfovibrionales	Desulfovibrionaceae	Desulfovibrio
denovo117390	0.62	0.026	0.003	-3.86453	0.0278725	Bacteria	Firmicutes	Erysipelotrichia	Erysipelotrichales	Erysipelotrichaceae	Erysipelotrichaceae UCG-004
denovo14725	1	0.007	0.058	1.76736	0.0142281	Bacteria	Firmicutes	Clostridia	Clostridiales	Lachnospiraceae	Family_Lachnospiraceae
denovo227108	0.6	0.014	0.272	5.72709	0.0347561	Bacteria	Bacteroidetes	Bacteroidia	Bacteroidales	Muribaculaceae	Family_Muribaculaceae
denovo347841	0.47	0.001	0.192	6.11553	0.00993988	Bacteria	Bacteroidetes	Bacteroidia	Bacteroidales	Muribaculaceae	Family_Muribaculaceae
denovo158525	0.66	0.001	0.017	3.43694	0.045878	Bacteria	Bacteroidetes	Bacteroidia	Bacteroidales	Prevotellaceae	Family_Prevotellaceae
denovo271267	0.49	0	0.06	5.23359	0.0159321	Bacteria	Bacteroidetes	Bacteroidia	Bacteroidales	Prevotellaceae	Family_Prevotellaceae
denovo48917	1	0.026	0.067	1.37601	0.0461108	Bacteria	Firmicutes	Clostridia	Clostridiales	Ruminococcaceae	Family_Ruminococcaceae
denovo44171	0.7	0.009	0.09	4.64108	0.0375076	Bacteria	Bacteroidetes	Bacteroidia	Bacteroidales	Prevotellaceae	Prevotella 7
denovo258410	0.66	0.011	0.043	4.18073	0.0472092	Bacteria	Bacteroidetes	Bacteroidia	Bacteroidales	Prevotellaceae	Prevotellaceae NK3B31 group
denovo46159	0.85	0.01	0.055	3.41171	0.035246	Bacteria	Bacteroidetes	Bacteroidia	Bacteroidales	Prevotellaceae	Prevotellaceae NK3B31 group
denovo130330	0.79	0.013	0.002	-2.3522	0.029133	Bacteria	Bacteroidetes	Bacteroidia	Bacteroidales	Rikenellaceae	Rikenellaceae RC9 gut group
denovo219246	1	0.633	0.124	-1.99675	0.00369686	Bacteria	Bacteroidetes	Bacteroidia	Bacteroidales	Rikenellaceae	Rikenellaceae RC9 gut group
denovo378129	0.94	0.005	0.033	2.61808	0.017071	Bacteria	Firmicutes	Clostridia	Clostridiales	Lachnospiraceae	Shuttleworthia
denovo290468	0.83	0.016	0.003	-2.16973	0.0499465	Bacteria	Bacteroidetes	Bacteroidia	Bacteroidales	Rikenellaceae	SP3-e08

## Sheet: Overlap_Diet
OTU	Prevalence	NCounts_C	NCounts_O	log2FC	padj	RA_C	RA_O	diff.btw	we.eBH	Kingdom	Phylum	Class	Order	Family	Genus
denovo117390	0.62	26.111	3.292	-3.9614	1.71468e-05	0.026	0.003	-3.86453	0.0278725	Bacteria	Firmicutes	Erysipelotrichia	Erysipelotrichales	Erysipelotrichaceae	Erysipelotrichaceae UCG-004
denovo130330	0.79	14.522	3.13	-2.22618	0.00169669	0.013	0.002	-2.3522	0.029133	Bacteria	Bacteroidetes	Bacteroidia	Bacteroidales	Rikenellaceae	Rikenellaceae RC9 gut group
denovo130453	0.87	37.092	5.106	-2.75069	6.86813e-05	0.033	0.005	-2.92926	0.019519	Bacteria	Proteobacteria	Deltaproteobacteria	Desulfovibrionales	Desulfovibrionaceae	Desulfovibrio
denovo14725	1	8.562	85.938	2.68996	9.37825e-07	0.007	0.058	1.76736	0.0142281	Bacteria	Firmicutes	Clostridia	Clostridiales	Lachnospiraceae	Family_Lachnospiraceae
denovo158525	0.66	1.686	22.268	3.82546	1.47036e-05	0.001	0.017	3.43694	0.045878	Bacteria	Bacteroidetes	Bacteroidia	Bacteroidales	Prevotellaceae	Family_Prevotellaceae
denovo184240	0.7	4.869	136.596	5.05342	1.85148e-07	0.004	0.1	5.1754	0.0124736	Bacteria	Bacteroidetes	Bacteroidia	Bacteroidales	Prevotellaceae	Alloprevotella
denovo198204	0.89	57.353	18.783	-1.81097	0.00543582	0.053	0.015	-2.30835	0.0429282	Bacteria	Firmicutes	Clostridia	Clostridiales	Clostridiaceae 1	Clostridium sensu stricto 6
denovo219246	1	726.419	159.959	-2.18096	0.000189163	0.633	0.124	-1.99675	0.00369686	Bacteria	Bacteroidetes	Bacteroidia	Bacteroidales	Rikenellaceae	Rikenellaceae RC9 gut group
denovo227108	0.6	17.13	407.579	5.72825	1.67236e-05	0.014	0.272	5.72709	0.0347561	Bacteria	Bacteroidetes	Bacteroidia	Bacteroidales	Muribaculaceae	Family_Muribaculaceae
denovo258410	0.66	15.376	61.58	3.31491	0.00179693	0.011	0.043	4.18073	0.0472092	Bacteria	Bacteroidetes	Bacteroidia	Bacteroidales	Prevotellaceae	Prevotellaceae NK3B31 group
denovo271267	0.49	0.568	88.25	7.4	1.58784e-11	0	0.06	5.23359	0.0159321	Bacteria	Bacteroidetes	Bacteroidia	Bacteroidales	Prevotellaceae	Family_Prevotellaceae
denovo290468	0.83	18.397	3.876	-2.39269	0.000488631	0.016	0.003	-2.16973	0.0499465	Bacteria	Bacteroidetes	Bacteroidia	Bacteroidales	Rikenellaceae	SP3-e08
denovo331312	0.64	3.889	50.696	4.53243	8.11695e-06	0.003	0.036	4.28993	0.0239001	Bacteria	Bacteroidetes	Bacteroidia	Bacteroidales	Prevotellaceae	Alloprevotella
denovo347841	0.47	0.864	334.902	7.83005	6.48474e-12	0.001	0.192	6.11553	0.00993988	Bacteria	Bacteroidetes	Bacteroidia	Bacteroidales	Muribaculaceae	Family_Muribaculaceae
denovo378129	0.94	5.81	39.002	3.05788	6.48474e-12	0.005	0.033	2.61808	0.017071	Bacteria	Firmicutes	Clostridia	Clostridiales	Lachnospiraceae	Shuttleworthia
denovo44171	0.7	12.933	122.876	4.21197	0.000191382	0.009	0.09	4.64108	0.0375076	Bacteria	Bacteroidetes	Bacteroidia	Bacteroidales	Prevotellaceae	Prevotella 7
denovo46159	0.85	11.771	76.66	2.87969	0.00057409	0.01	0.055	3.41171	0.035246	Bacteria	Bacteroidetes	Bacteroidia	Bacteroidales	Prevotellaceae	Prevotellaceae NK3B31 group
denovo48917	1	32.288	87.051	1.58196	0.00181381	0.026	0.067	1.37601	0.0461108	Bacteria	Firmicutes	Clostridia	Clostridiales	Ruminococcaceae	Family_Ruminococcaceae
